# Supplementary material for: Pseudo–Messenger RNA: Phantoms of the Transcriptome
Source: PLoS Genet. 2006 Apr 28;2(4):e23. doi: 10.1371/journal.pgen.0020023 (PMC1449882; doi:10.1371/journal.pgen.0020023)
Supplement: Table S1 — (1.5 MB TXT) [file pgen.0020023.st001.txt]

0610005C19	FASTA	match	42	722	3.6e-129	+	.	Target=GPX3_MOUSE 1 227;Gap=M227;p_id=0.996;stop=tga258;splice=128 282 400 500
0610006D11	FASTA	match	40	645	4.4e-122	+	.	Target=GPX1_MOUSE 1 202;Gap=M202;p_id=0.995;stop=tga178;splice=285
0610006H04	FASTA	match	39	644	2.3e-121	+	.	Target=GPX1_MOUSE 1 202;Gap=M202;p_id=0.995;stop=tga177;splice=284
0610007H08	FASTA	match	13	556	2.2e-43	+	.	Target=STX8_MOUSE 1 237;Gap=M51 I56 F1 M130;p_id=0.764;splice=29 129 168 293 386 488;alternate_frameshift=165-166
0610008J12	FASTA	match	27	377	1.4e-70	+	.	Target=MSRX_MOUSE 1 117;Gap=M117;p_id=0.991;stop=tga309;splice=81 230 345
0610009J05	FASTA	match	122	313	2.9e-10	+	.	Target=SFR11_HUMAN 1 71;Gap=M15 I7 M49;p_id=0.761;stop=tga305
0610009K09	FASTA	match	58	1802	0	+	.	Target=HYES_MOUSE 1 555;Gap=M33 D27 R1 M522;p_id=0.954;splice=238 323 483 674 797 866 962 1041 1076 1103 1189 1301 1376 1410 1513 1583 1664 1723;alternate_frameshift=156-236
0610009O04	FASTA	match	94	888	2e-31	+	.	Target=XCT_HUMAN 35 294;Gap=M40 D1 M56 I1 M89 D3 M47 D2 M27;p_id=0.316;stop=taa859 tag868 tga817
0610010C08	FASTA	match	72	1214	2.8e-198	+	.	Target=SEPP1_MOUSE 1 381;Gap=M381;p_id=0.974;stop=tga246 tga846 tga900 tga1023 tga1059 tga1125 tga1167 tga1173 tga1194 tga1200;splice=274 487 605
0610010D20	FASTA	match	158	1036	2.6e-35	+	.	Target=DAPA_METMA 4 292;Gap=M63 I2 M2 D4 M35 D2 M187;p_id=0.288;stop=taa1031;splice=260 389 517 652 749 883
0610011D15	FASTA	match	134	2662	3.7e-87	+	.	Target=HKR3_HUMAN 1 689;Gap=M123 I3 M43 I3 M12 I1 M45 D123 R1 M118 D38 F1 M341;p_id=0.736;splice=1412 1524 1732 1819 1974 2111 2276 2365;alternate_frameshift=1524-1639;intronic_frameshift=802-1170
0610011H20	FASTA	match	23	946	1.9e-123	+	.	Target=DOPP1_MOUSE 1 239;Gap=M25 D69 M214;p_id=0.776;stop=tag101 tga191;splice=98 305 406 491 591 690 819 909;alternate_stop=101 191
0610011J16	FASTA	match	65	1978	0	+	.	Target=NPT2_MOUSE 1 638;Gap=M380 F1 M10 R1 M248;p_id=0.997;splice=173 323 452 596 708 904 1000 1064 1232 1349 1474
0610011L07	FASTA	match	36	740	2.8e-49	+	.	Target=NHRF2_MOUSE 97 338;Gap=M25 I8 M7 D1 M202;p_id=0.844;stop=tag48;splice=140 320 474 518 581
0610011M24	FASTA	match	103	636	8.1e-61	+	.	Target=DP1_HUMAN 4 181;Gap=M178;p_id=0.584;stop=taa607;splice=199 293 432 601
0610011O18	FASTA	match	28	1657	0	+	.	Target=TREA_MOUSE 1 577;Gap=M138 I34 F1 M405;p_id=0.941;splice=107 208 353 441 534 651 774 824 1019 1237 1349 1462 1516;alternate_frameshift=441-442
0610012A21	FASTA	match	95	334	0.0024	+	.	Target=TR13B_MOUSE 149 229;Gap=M49 I2 M13 D1 M17;p_id=0.317;stop=taa287 tag230 tga329;splice=204
0610012G23	FASTA	match	293	712	3.3e-47	+	.	Target=CT149_MOUSE 1 116;Gap=M19 D24 M97;p_id=0.829;stop=tag353;splice=497 594;intronic_stop=353
0610020P24	FASTA	match	26	376	2.7e-71	+	.	Target=MSRX_MOUSE 1 117;Gap=M117;p_id=0.991;stop=tga308;splice=80 229 344
0610025N02	FASTA	match	69	404	2.4e-51	+	.	Target=HXA10_MOUSE 285 400;Gap=M11 I4 M101;p_id=0.836;stop=tag126;splice=129
0610030I09	FASTA	match	112	260	0.0011	+	.	Target=DB119_HUMAN 15 64;Gap=M13 R1 M37;p_id=0.380
0610030P15	FASTA	match	46	1020	4.3e-151	+	.	Target=PECI_MOUSE 33 357;Gap=M325;p_id=0.778;stop=tag55;splice=57 156 345 415 515 636 726 870
0610031I13	FASTA	match	92	412	0.0026	+	.	Target=TAR03_HUMAN 95 207;Gap=M31 I3 M29 D3 M33 I7 M5 D1 M5;p_id=0.214;stop=taa110
0610033I05	FASTA	match	1735	1866	0.0026	+	.	Target=PHOR_BACSU 150 193;Gap=M44;p_id=0.386;stop=taa1825 taa1858 tga1816
0610037D15	FASTA	match	485	988	0.0048	+	.	Target=FLIH_BORBU 31 171;Gap=M9 D7 M38 D6 M18 D3 M25 D5 M27 D6 M24;p_id=0.244;stop=taa968;splice=549 617 685 789 851
0610039B07	FASTA	match	22	318	9.6e-17	+	.	Target=ORM1_SACMO 30 136;Gap=M10 I8 M16 D1 M53 I1 M19;p_id=0.380;stop=tga40;splice=51 203
0610039B18	FASTA	match	516	644	0.0019	+	.	Target=CXA2_CONTE 31 65;Gap=M21 D8 M14;p_id=0.419;stop=taa549 tag558 tga594 tga624;splice=554;intronic_stop=594
0610040F04	FASTA	match	409	480	0.00062	+	.	Target=JAK3_MOUSE 436 459;Gap=M24;p_id=0.625;stop=tga430
0610040L01	FASTA	match	71	334	1.3e-54	+	.	Target=SEPW1_MOUSE 1 88;Gap=M88;p_id=0.989;stop=tga104;splice=96 121 175 250
0610042B13	FASTA	match	57	196	0.0035	+	.	Target=EFC1_HUMAN 261 312;Gap=M10 I7 M5 R1 M27 D2 M3;p_id=0.426;stop=tga170
0610042H17	FASTA	match	56	865	2.9e-70	+	.	Target=P5CR1_PONPY 3 277;Gap=M36 I2 M69 I3 M165;p_id=0.433;stop=taa848;splice=116 181 361 574 667
0610042O20	FASTA	match	135	1867	0	+	.	Target=MCE1_MOUSE 1 598;Gap=M543 R1 M1 I20 M34;p_id=0.965;splice=198 308 412 501 577 818 928 1030 1166 1238 1403 1472 1573 1640 1764;alternate_frameshift=1763-1762
0610043C13	FASTA	match	205	510	1.9e-12	+	.	Target=RGM1_YEAST 16 117;Gap=M6 I1 M72 D1 M23;p_id=0.359;stop=tga490
0710001C19	FASTA	match	707	865	0.004	+	.	Target=GCM1_MOUSE 306 359;Gap=M43 I2 M3 D1 M6;p_id=0.364;stop=taa755 tag725;splice=784
0710001E10	FASTA	match	606	1086	6.1e-17	+	.	Target=C1QT5_HUMAN 73 235;Gap=M14 F1 M5 I9 M15 D5 M41 D1 M79;p_id=0.373
0710001J11	FASTA	match	782	1012	0.0089	+	.	Target=GLGA2_AGRT5 137 211;Gap=M59 D2 M16;p_id=0.325;stop=tag986 tga827 tga926
0710001J21	FASTA	match	765	1781	0	+	.	Target=NMDE2_RAT 1 339;Gap=M339;p_id=0.991;stop=tga1776;splice=1175 1774
0710001L09	FASTA	match	113	307	0.0062	+	.	Target=ZP3_MESAU 202 264;Gap=M22 I4 M7 D3 M5 D3 M25;p_id=0.319;stop=taa275 taa293 tag299 tga206
0710007K04	FASTA	match	49	635	9.3e-29	+	.	Target=ENH_HUMAN 1 306;Gap=M84 I9 M13 I1 M5 I3 M19 I9 M4 I40 M1 R1 M19 I45 M2 I3 M49;p_id=0.356;splice=144 296 327 446 463 600
0710007O22	FASTA	match	82	584	7.1e-58	+	.	Target=SPC21_MOUSE 1 192;Gap=M90 I24 M1 R1 M77;p_id=0.870;splice=165 275 352 472 530;alternate_frameshift=354-353
0710008K08	FASTA	match	935	1171	0.00045	+	.	Target=ECA4_ARATH 558 636;Gap=M21 D7 M9 I8 M4 D1 M37;p_id=0.310;stop=tag1088 tga998 tga1094;intronic_stop=998
0710008K15	FASTA	match	1331	1543	0.0085	+	.	Target=CCR6_HUMAN 20 93;Gap=M38 I3 M33;p_id=0.311;stop=taa1415 taa1460 tga1337 tga1487 tga1535
0710008O07	FASTA	match	3	770	2.2e-45	+	.	Target=PCSK4_RAT 478 678;Gap=M46 D47 M77 D8 M34 F1 M33 R1 M11;p_id=0.652;stop=tga234;splice=405 534;intronic_stop=234
0910001K20	FASTA	match	20	211	0.0079	+	.	Target=UMP3_ARATH 29 90;Gap=M6 I1 M13 D4 M7 I7 M6 D6 M22;p_id=0.319;stop=taa179 tga170;splice=70 162
1010001D24	FASTA	match	27	377	1.9e-81	+	.	Target=MSRX_MOUSE 1 117;Gap=M117;p_id=0.991;stop=tga309;splice=81 230 345
1100001H14	FASTA	match	179	325	0.0015	+	.	Target=C71BB_ARATH 266 314;Gap=M49;p_id=0.306;stop=tag296 tga284
1100001I19	FASTA	match	314	547	0.0029	+	.	Target=DAXX_MOUSE 87 164;Gap=M78;p_id=0.282;stop=taa356 taa473 taa482 taa494 taa509 tag338 tga410 tga440
1100006O11	FASTA	match	294	401	0.0032	+	.	Target=WRK66_ARATH 49 84;Gap=M36;p_id=0.389;stop=tga369
1110001A17	FASTA	match	438	539	0.0032	+	.	Target=NUOF_RICCN 93 124;Gap=M16 D2 M16;p_id=0.441;stop=taa450
1110001C20	FASTA	match	145	255	0.0065	+	.	Target=ADA22_XENLA 576 617;Gap=M7 I5 M30;p_id=0.452;stop=tga172
1110001D15	FASTA	match	669	884	7.5e-12	+	.	Target=CO6A3_CHICK 3061 3138;Gap=M5 I6 M67;p_id=0.359;stop=tag732;splice=678
1110001D18	FASTA	match	41	875	2e-150	+	.	Target=CF055_MOUSE 1 310;Gap=M37 I32 F1 M241;p_id=0.897;splice=152 280 356 465 642 729;alternate_frameshift=151-152
1110001M19	FASTA	match	227	355	0.0024	+	.	Target=TRMB_MYCHO 144 182;Gap=M28 D4 M11;p_id=0.349;stop=tag266 tag281 tga317
1110001M24	FASTA	match	259	459	0.0078	+	.	Target=CASP7_MESAU 227 295;Gap=M18 I2 M49;p_id=0.275;stop=taa340 tag349 tag358
1110001O09	FASTA	match	132	1139	1.6e-27	+	.	Target=ITBP2_HUMAN 1 324;Gap=M83 D1 M6 D5 M12 I2 M29 D3 M9 D1 M76 D4 M107;p_id=0.459;stop=tga1125;splice=195 245 302 460 564 623 694 800 920 983
1110002B03	FASTA	match	825	1010	0.00027	+	.	Target=CAHH_VACCC 137 198;Gap=M62;p_id=0.323;stop=taa951 tga849 tga888
1110002D05	FASTA	match	106	321	0.00028	+	.	Target=K2M2_SHEEP 1 79;Gap=M14 D2 M8 I12 M21 D1 M6 D1 M15 D1 M3;p_id=0.357;stop=tga292
1110002J03	FASTA	match	651	845	0.00075	+	.	Target=VBR1_PHUV 38 107;Gap=M31 I7 M21 D2 M11;p_id=0.319;stop=taa759 taa783 tag771
1110002N03	FASTA	match	39	839	9.1e-36	+	.	Target=APXL_HUMAN 1433 1610;Gap=M96 D89 M82;p_id=0.446;stop=tag51 tag462 tag498 tga552;splice=593;alternate_stop=462 498 552
1110003C11	FASTA	match	72	293	0.00097	+	.	Target=VIT4_CAEEL 1090 1161;Gap=M31 I3 M22 D5 M16;p_id=0.338;stop=tga174 tga270;splice=201
1110003C15	FASTA	match	31	270	0.00055	+	.	Target=TRPC4_RAT 887 968;Gap=M10 I2 M70;p_id=0.317;stop=tga88 tga175 tga193 tga214 tga235;splice=140 223
1110003E12	FASTA	match	375	521	0.0067	+	.	Target=KHSE_SCHPO 289 339;Gap=M35 I2 M14;p_id=0.373;stop=taa384 taa444 taa453
1110003F05	FASTA	match	846	1064	3.1e-05	+	.	Target=LA_AEDAL 127 198;Gap=M32 D1 M40;p_id=0.315;stop=tga1056
1110003O21	FASTA	match	211	315	0.0092	+	.	Target=LGT_CANBF 227 261;Gap=M35;p_id=0.371;stop=taa289 taa301 tag244
1110003O22	FASTA	match	530	637	0.009	+	.	Target=PIVA2_ADE05 342 378;Gap=M21 I1 M15;p_id=0.405;stop=taa608 tga539 tga596
1110003O23	FASTA	match	64	415	3.9e-05	+	.	Target=SPR2J_MOUSE 1 108;Gap=M20 F1 M29 D9 M18 I1 M10 I1 M11 D2 M18;p_id=0.454;stop=tag233;intronic_stop=233
1110003P13	FASTA	match	1087	1254	1.6e-05	+	.	Target=JAK3_MOUSE 409 464;Gap=M19 F1 M7 R1 M30;p_id=0.482;stop=tga1213
1110004D21	FASTA	match	63	565	7.6e-58	+	.	Target=SPC21_RAT 1 192;Gap=M90 I24 M1 R1 M77;p_id=0.865;splice=146 256 333 453 511;alternate_frameshift=335-334
1110004E04	FASTA	match	17	420	0.00078	+	.	Target=HTRA1_HUMAN 2 125;Gap=M16 R1 M32 D1 M5 I1 M12 D5 M10 D4 M6 D2 M42;p_id=0.243;splice=52
1110004E09	FASTA	match	23	893	1e-180	+	.	Target=CU059_HUMAN 1 291;Gap=M46 I1 F1 M244;p_id=0.921;splice=161 327 395 554 686 782;alternate_frameshift=160-161
1110004H01	FASTA	match	28	344	5.2e-48	+	.	Target=TIM9B_MOUSE 1 88;Gap=M10 D18 R1 M78;p_id=0.811;splice=110 206 339;alternate_frameshift=57-110
1110004L07	FASTA	match	562	726	0.0024	+	.	Target=IL2RA_PIG 38 97;Gap=M32 I9 M7 D4 M12;p_id=0.328;stop=tga712
1110005D16	FASTA	match	23	289	0.0093	+	.	Target=ELA2_BOVIN 28 109;Gap=M54 D7 M28;p_id=0.258;stop=taa281 tag284 tga236;splice=50 131 275
1110005I17	FASTA	match	24	314	2.1e-08	+	.	Target=K467_HUMAN 1 94;Gap=M29 D3 M65;p_id=0.495;stop=tag297 tga309;splice=119 158 200 245 293
1110005K13	FASTA	match	643	897	0.00052	+	.	Target=CNGC2_ARATH 218 302;Gap=M5 D1 M45 I1 M34;p_id=0.279;stop=tag757 tga886
1110006O16	FASTA	match	71	650	3e-81	+	.	Target=IL17B_MOUSE 1 181;Gap=M7 D12 F1 M174;p_id=0.927;splice=128 418;alternate_frameshift=91-128
1110007C02	FASTA	match	113	292	0.0036	+	.	Target=CHO_SALTI 165 222;Gap=M4 I2 M24 D4 M28;p_id=0.323;stop=taa119 taa287 tag227
1110007C09	FASTA	match	126	503	0.0097	+	.	Target=RNF25_HUMAN 284 411;Gap=M29 D1 M8 I6 M23 D6 M6 I4 M4 I7 M16 D8 M25;p_id=0.287;stop=tga228 tga273 tga432 tga441;splice=234 388 448
1110007C17	FASTA	match	4	503	8.2e-18	+	.	Target=GCN20_YEAST 599 736;Gap=M98 R1 M2 D29 M38;p_id=0.437;splice=79 212
1110007F12	FASTA	match	179	316	0.0054	+	.	Target=AMYR_DROME 337 379;Gap=M33 D3 M10;p_id=0.348;stop=tga278
1110007F22	FASTA	match	413	550	0.0087	+	.	Target=EBI2_HUMAN 138 183;Gap=M46;p_id=0.326;stop=tga488
1110007H17	FASTA	match	141	299	0.0071	+	.	Target=VINEX_MOUSE 109 156;Gap=M29 D5 M19;p_id=0.377;stop=tga261
1110007I23	FASTA	match	324	479	0.002	+	.	Target=RIR1_HCMVA 267 323;Gap=M19 I4 M23 I1 M10;p_id=0.386;stop=taa465 tga414
1110008G13	FASTA	match	21	818	1.2e-171	+	.	Target=LIPA4_RAT 779 1044;Gap=M266;p_id=0.970;stop=tag42;splice=71 247 345 521 590 768
1110008G16	FASTA	match	54	817	8.6e-146	+	.	Target=VPS28_MOUSE 1 222;Gap=M12 D33 R1 M210;p_id=0.867;splice=90 217 255 345 451 553 607 699;alternate_frameshift=89-187
1110008I18	FASTA	match	319	474	0.00064	+	.	Target=RIR1_HCMVA 267 323;Gap=M19 I4 M23 I1 M10;p_id=0.386;stop=taa460 tga409
1110008J03	FASTA	match	661	939	0.009	+	.	Target=PSL1_HUMAN 450 546;Gap=M19 I2 M1 I12 M10 D5 M32 D4 M11 D1 M10;p_id=0.327;stop=tga859
1110008J21	FASTA	match	175	465	0.0012	+	.	Target=YBGL_ECOL6 13 110;Gap=M40 I1 M57;p_id=0.276;stop=taa190 taa247 taa310 tag253 tga286
1110011E02	FASTA	match	794	968	0.007	+	.	Target=JAK3_MOUSE 414 470;Gap=M35 D1 F1 M22;p_id=0.448;stop=tag821 tag836 tag851 tga881
1110011N09	FASTA	match	1292	1378	0.0054	+	.	Target=REM1_HUMAN 130 158;Gap=M29;p_id=0.448;stop=taa1301 tga1319
1110012E09	FASTA	match	27	377	9.7e-82	+	.	Target=MSRX_MOUSE 1 117;Gap=M117;p_id=0.991;stop=tga309;splice=81 230 345
1110012J17	FASTA	match	782	850	0.00099	+	.	Target=GPR20_HUMAN 123 146;Gap=M8 I1 M15;p_id=0.625;stop=tga785
1110014B11	FASTA	match	1323	1534	5.9e-14	+	.	Target=JAK3_MOUSE 405 474;Gap=M6 D1 M18 D3 M9 R1 M22 I3 M12;p_id=0.581
1110014C07	FASTA	match	310	456	0.0098	+	.	Target=DNLJ_SYNY3 425 473;Gap=M49;p_id=0.367;stop=tga388 tga406 tga427
1110014D18	FASTA	match	629	874	0.0046	+	.	Target=TRI12_MOUSE 15 91;Gap=M15 D1 M33 D3 M16 D1 M13;p_id=0.329;stop=tag866;splice=643 750
1110014H17	FASTA	match	2	1575	4.1e-115	+	.	Target=RNPL1_HUMAN 74 495;Gap=M126 D124 F1 M72 I22 F1 M202;p_id=0.703;splice=27 263 863 972 1138 1281;intronic_frameshift=379-752
1110014J05	FASTA	match	66	178	3.2e-06	+	.	Target=JAK3_MOUSE 422 459;Gap=M8 F1 M8 R1 M10 R1 M12;p_id=0.711
1110014J10	FASTA	match	208	375	0.0093	+	.	Target=VE5_HPV70 8 66;Gap=M24 D3 M18 I6 M11;p_id=0.355;stop=taa238 tga346
1110014L14	FASTA	match	515	627	0.00077	+	.	Target=VE6_HPV54 92 131;Gap=M8 I2 M15 R1 M15;p_id=0.475
1110014O20	FASTA	match	132	272	0.0048	+	.	Target=DPO42_MYCBO 213 259;Gap=M47;p_id=0.340;stop=taa156 tga258
1110015O18	FASTA	match	439	633	0.0014	+	.	Target=TILS_CHLVU 250 315;Gap=M59 I1 M6;p_id=0.288;stop=taa544 taa556 tga589
1110017I03	FASTA	match	645	761	0.0035	+	.	Target=CNR1A_FUGRU 23 61;Gap=M39;p_id=0.333;stop=tga648
1110018F06	FASTA	match	845	1074	0.0052	+	.	Target=CCKAR_XENLA 111 183;Gap=M37 D5 M4 R1 M11 I1 M20;p_id=0.295;stop=taa866 taa994
1110018O07	FASTA	match	17	389	3.4e-05	+	.	Target=HTRA1_HUMAN 2 121;Gap=M14 D1 M1 F1 M16 I2 M15 D1 M5 I1 M12 D5 M10 I1 M10 D1 M33;p_id=0.320;splice=52
1110018O08	FASTA	match	629	754	0.0017	+	.	Target=RS10_HALMA 9 50;Gap=M42;p_id=0.333;stop=tag695
1110018O18	FASTA	match	926	1087	0.00072	+	.	Target=KSGA_ANASP 97 150;Gap=M54;p_id=0.315;stop=taa965 taa1010 taa1022 tga959 tga971
1110019B22	FASTA	match	372	509	0.0065	+	.	Target=MAF1_YEAST 229 282;Gap=M14 I8 M32;p_id=0.333;stop=tga393
1110019C05	FASTA	match	106	904	2.2e-107	+	.	Target=ARD1H_HUMAN 1 236;Gap=M157 D30 F1 M79;p_id=0.853;splice=126 225 284 330 446 491 576;alternate_frameshift=576-667
1110019C14	FASTA	match	143	529	0.002	+	.	Target=PAK4_MOUSE 104 236;Gap=M4 I3 M34 D4 M25 I3 M46 I2 M16;p_id=0.277;stop=tga167 tga284
1110020B02	FASTA	match	1161	1259	0.0041	+	.	Target=DOPO_HUMAN 184 220;Gap=M9 I1 M14 I3 M10;p_id=0.486;stop=tga1209
1110020C07	FASTA	match	279	449	0.0026	+	.	Target=AOAH_HUMAN 399 458;Gap=M14 I1 M24 I2 M19;p_id=0.350;stop=taa303 taa387 tag312 tag324
1110020C13	FASTA	match	83	482	0.00053	+	.	Target=CECR2_HUMAN 1264 1401;Gap=M19 D1 M46 D1 M19 F1 M11 I6 M5 D1 M17 I2 M13;p_id=0.312;stop=taa149 taa233 tag122;splice=83 201 240
1110020G06	FASTA	match	1284	1412	0.002	+	.	Target=VP61_NPVAC 448 490;Gap=M43;p_id=0.442;stop=tag1308
1110020M10	FASTA	match	593	772	0.0013	+	.	Target=COAA_SALTI 128 187;Gap=M60;p_id=0.283;stop=taa719 tga683 tga695 tga764
1110021H13	FASTA	match	1448	1588	1.3e-15	+	.	Target=JAK3_MOUSE 409 459;Gap=M9 I4 M6 F1 M10 R1 M22;p_id=0.784
1110021O10	FASTA	match	607	867	0.00084	+	.	Target=PUR4_SHEON 65 154;Gap=M38 I2 M40 I1 M9;p_id=0.256;stop=taa739 tag679 tga814 tga844
1110022I03	FASTA	match	229	534	0.0086	+	.	Target=MUTL_XYLFT 488 583;Gap=M28 I4 M12 D4 M10 D1 M15 D1 M6 D4 M21;p_id=0.330;stop=taa424;splice=323
1110027G09	FASTA	match	184	333	0.00017	+	.	Target=NEDD4_RAT 21 71;Gap=M36 I1 M14;p_id=0.392;stop=taa301
1110028A07	FASTA	match	57	785	1.3e-36	+	.	Target=CT142_HUMAN 21 263;Gap=M6 I1 M11 I1 M84 I1 M7 D1 M45 I3 M7 D1 M14 D1 M51 D3 M12;p_id=0.349;stop=tga774;splice=163
1110028F18	FASTA	match	878	1087	0.0053	+	.	Target=PMP20_ASPFU 38 106;Gap=M36 D1 M33;p_id=0.257;stop=tag923
1110028I04	FASTA	match	53	130	0.0079	+	.	Target=NEDD4_MOUSE 47 71;Gap=M11 D1 M14;p_id=0.500;stop=taa98
1110030H10	FASTA	match	227	547	0.0068	+	.	Target=MATK_LEPCM 187 319;Gap=M8 I3 M16 I2 M35 I18 M15 I5 M18 D2 M13;p_id=0.281;stop=taa419 taa515 tag404 tga365
1110031I01	FASTA	match	1	191	6.4e-10	+	.	Target=JAK3_MOUSE 409 478;Gap=M9 I6 M5 D3 M9 R1 M22 I3 M16;p_id=0.548
1110033I20	FASTA	match	2480	2681	4.2e-09	+	.	Target=JAK3_MOUSE 416 484;Gap=M12 F1 M4 D1 M6 R1 M22 I3 M8 F1 M14;p_id=0.586
1110035E02	FASTA	match	278	478	8.4e-18	+	.	Target=TTC7A_MOUSE 1 67;Gap=M67;p_id=0.940;stop=tga470
1110035E04	FASTA	match	13	156	4.5e-06	+	.	Target=JAK3_MOUSE 407 458;Gap=M27 I4 M21;p_id=0.519;stop=tag76 tga109
1110036B02	FASTA	match	510	788	0.0092	+	.	Target=MPRB_PIG 77 168;Gap=M34 D2 M50 I1 M7;p_id=0.266;stop=taa579 taa609 tag585 tga603
1110036H20	FASTA	match	89	418	0.0016	+	.	Target=UPPP_WIGBR 153 260;Gap=M51 D6 M10 I4 M43;p_id=0.228;stop=tga152 tga212 tga398 tga404
1110036I10	FASTA	match	348	617	0.003	+	.	Target=GONS1_ARATH 21 108;Gap=M41 D2 M47;p_id=0.267;stop=taa558 tga384 tga396 tga477 tga591
1110037A17	FASTA	match	80	316	0.0063	+	.	Target=GP2_CANFA 98 182;Gap=M3 I1 M48 I5 M28;p_id=0.329;stop=taa221 tag227 tga98
1110038B08	FASTA	match	745	894	6.6e-12	+	.	Target=CT081_HUMAN 1 50;Gap=M50;p_id=0.680;stop=tag883 tga874
1110039A11	FASTA	match	75	512	1.6e-61	+	.	Target=PIGP_HUMAN 14 159;Gap=M146;p_id=0.904;stop=taa504;splice=85 189 262 381
1110046H03	FASTA	match	720	1250	2.1e-30	+	.	Target=UBQL2_HUMAN 405 625;Gap=M79 I45 M21 D3 M5 I1 M16 I1 M53;p_id=0.638;stop=tag729;splice=815 931 1097
1110046M08	FASTA	match	747	925	2.8e-06	+	.	Target=JAK3_MOUSE 412 471;Gap=M16 F1 M10 R1 M6 R1 M28;p_id=0.600
1110048E14	FASTA	match	32	412	0.0035	+	.	Target=NCOA2_XENLA 472 597;Gap=M83 D3 M10 I2 M31;p_id=0.256;stop=tga203 tga227 tga392 tga401;splice=107 192 233
1110049N09	FASTA	match	58	168	0.0082	+	.	Target=TTLL4_MOUSE 389 425;Gap=M37;p_id=0.405;stop=taa142;splice=72
1110050H12	FASTA	match	104	921	1.1e-30	+	.	Target=ECHM_HUMAN 13 284;Gap=M8 R1 M30 I1 M77 D3 M48 I1 M107;p_id=0.298;splice=206 328 426 627
1110050P16	FASTA	match	738	860	0.0025	+	.	Target=FIN15_MOUSE 6 46;Gap=M41;p_id=0.317;stop=tag750
1110053F02	FASTA	match	3	110	1.2e-08	+	.	Target=JAK3_MOUSE 420 455;Gap=M7 F1 M11 R1 M18;p_id=0.778
1110054L24	FASTA	match	289	393	0.0092	+	.	Target=JAK3_MOUSE 414 448;Gap=M14 F1 M10 R1 M11;p_id=0.686;stop=tag370 tga376
1110055C04	FASTA	match	481	624	4.1e-10	+	.	Target=JAK3_MOUSE 412 459;Gap=M15 F1 M11 R1 M22;p_id=0.750
1110058A15	FASTA	match	17	389	0.00031	+	.	Target=HTRA1_HUMAN 2 121;Gap=M14 D1 M1 F1 M16 I2 M15 D1 M5 I1 M12 D5 M10 I1 M10 D1 M33;p_id=0.320;splice=52
1110058D23	FASTA	match	44	861	1.1e-124	+	.	Target=TRYG1_MOUSE 50 312;Gap=M8 I1 M4 D6 M5 R1 M7 D5 M238;p_id=0.905;splice=146 412 558
1110059M19	FASTA	match	508	651	0.0049	+	.	Target=ENV_VILV1 820 866;Gap=M21 D1 M26;p_id=0.333;stop=tga514
1110060P04	FASTA	match	971	1120	0.00055	+	.	Target=NI9M_BOVIN 37 84;Gap=M36 D2 M12;p_id=0.440;stop=taa1001 taa1052 tag1103 tga1055
1110061K24	FASTA	match	228	708	8.8e-16	+	.	Target=C1QT5_HUMAN 73 235;Gap=M14 F1 M5 I9 M15 D5 M41 D1 M79;p_id=0.379
1110063E01	FASTA	match	231	894	2.6e-65	+	.	Target=RRM1_HUMAN 1 216;Gap=M120 F1 M28 D5 M46 I1 M13 D1 M8;p_id=0.613;stop=taa832 tga604 tga610 tga796;splice=351 421 512
1110063G11	FASTA	match	921	1013	0.0061	+	.	Target=SPIN_HAEPV 6 36;Gap=M31;p_id=0.484;stop=taa987 tga960
1110064L07	FASTA	match	1050	1523	4.7e-07	+	.	Target=FBW12_HUMAN 328 460;Gap=M14 I1 M46 D27 M9 D1 M24 I2 M37;p_id=0.292;stop=tag1287 tga1251 tga1296;splice=1438;intronic_stop=1287 1251 1296
1110067I12	FASTA	match	473	683	1.4e-12	+	.	Target=JAK3_MOUSE 387 459;Gap=M28 F1 M2 I3 M8 F1 M10 R1 M22;p_id=0.658;stop=tag524
1190001E05	FASTA	match	412	543	0.0082	+	.	Target=PHO2_YARLI 237 278;Gap=M12 D2 M30;p_id=0.409;stop=tga523;splice=469
1190001F19	FASTA	match	1	1154	1.9e-188	+	.	Target=MUF1_HUMAN 463 844;Gap=M315 F1 M39 F1 M15 D2 M13;p_id=0.924;stop=tga1071;splice=43 304 469 568 691 767
1190007F02	FASTA	match	65	1551	1.7e-57	+	.	Target=B3A4_RAT 315 624;Gap=M39 I27 R1 M32 D50 M1 F1 M43 D53 R1 M108 D110 M60;p_id=0.499;stop=taa1057 taa1231 tga292 tga346 tga1267;splice=183 982;intronic_frameshift=559-717;intronic_stop=1057 1231 292 346 1267
1190012H22	FASTA	match	696	968	0.0072	+	.	Target=CHIB_VITVI 160 255;Gap=M10 D1 M12 I2 M24 I4 M44;p_id=0.258;stop=taa723 tga843
1190017L20	FASTA	match	149	295	0.0093	+	.	Target=PPP5_MOUSE 353 401;Gap=M49;p_id=0.367;stop=tag170
1190020J12	FASTA	match	79	681	1.1e-17	+	.	Target=FBX6_HUMAN 71 264;Gap=M51 I10 M8 D6 M53 D1 M65 D10 M7;p_id=0.308;stop=tga643;splice=154 217 269 365 504;intronic_stop=643
1200002C07	FASTA	match	103	1539	0	+	.	Target=SYW_MOUSE 1 479;Gap=M479;p_id=0.994;stop=taa1528;splice=213 427 536 656 839 940 1227 1368
1200002D17	FASTA	match	1980	3137	6.7e-70	+	.	Target=PPID_HUMAN 1 370;Gap=M125 I10 F1 M28 I2 M59 R1 M15 D28 F1 M74 R1 M57;p_id=0.796;stop=tga2025;intronic_frameshift=2660-2745
1200003D18	FASTA	match	1582	2304	5.4e-13	+	.	Target=HT31_HUMAN 16 249;Gap=M8 D6 M50 D1 M176;p_id=0.950;stop=tga1615;splice=1773 1960 2098;intronic_stop=1615
1200003I11	FASTA	match	133	2182	8.1e-205	+	.	Target=TRAF7_HUMAN 1 671;Gap=M23 I1 M23 D1 M30 D12 F1 M594;p_id=0.947;splice=210 268 363 517 610 644 828 963 1181 1255 1304 1432 1515 1555 1672 1795 1915 2047 2167;alternate_frameshift=363-400
1200005B17	FASTA	match	246	2777	0	+	.	Target=ABCB6_HUMAN 1 843;Gap=M826 D1 M17;p_id=0.889;stop=tag2772;splice=794 932 1113 1215 1399 1521 1631 1697 1823 1900 1964 2050 2108 2213 2388 2501 2596 2665
1200006A05	FASTA	match	84	1394	0	+	.	Target=KC1D_RAT 1 416;Gap=M399 D21 M17;p_id=0.950;stop=tag1311;splice=159 270 419 648 819 968 1140 1280 1343;alternate_stop=1311
1200007G08	FASTA	match	1890	2015	0.002	+	.	Target=NEDD4_MOUSE 30 71;Gap=M42;p_id=0.476;stop=taa1980
1200007N14	FASTA	match	30	1043	3.5e-161	+	.	Target=FAM45_MOUSE 1 358;Gap=M17 D7 R1 M66 I27 F1 M248;p_id=0.901;splice=84 301 450 562 663 771 866;alternate_frameshift=80-100 298-299
1200008A18	FASTA	match	27	1858	1.9e-127	+	.	Target=MUS81_MOUSE 44 552;Gap=M159 D134 F1 M222 I33 F1 M95;p_id=0.731;splice=162 245 347 416 1043 1139 1261 1359 1476 1572 1603 1707 1791;alternate_frameshift=1572-1573;intronic_frameshift=503-906
1200008P17	FASTA	match	171	2638	1.3e-110	+	.	Target=MPRD_MOUSE 1 279;Gap=M116 D544 R1 M163;p_id=0.339;splice=349 2257 2388 2515;intronic_frameshift=518-2149
1200009D07	FASTA	match	9	2140	0	+	.	Target=DHX35_HUMAN 1 704;Gap=M115 D7 R1 M589;p_id=0.941;splice=48 182 275 353 478 540 610 670 783 880 1039 1250 1375 1430 1526 1621 1699 1829 1911 1983 2095;alternate_frameshift=353-373
1200011B22	FASTA	match	48	2475	7.3e-94	+	.	Target=STK23_HUMAN 1 534;Gap=M9 I1 M183 D24 R1 M56 F1 M1 D32 M9 D161 M59 D33 M123 D26 F1 M93;p_id=0.627;stop=taa1098 tag1035 tag1269 tag1317 tga1125 tga1173 tga1206 tga1449 tga1455 tga1461;splice=103 234 343 431 519 1599 1839 1940 2048 2290;intronic_frameshift=623-694 2117-2196;intronic_stop=1098 1035 1269 1317 1125 1173 1206 1449 1455 1461
1200011B24	FASTA	match	36	995	8.1e-44	+	.	Target=HEY1_HUMAN 9 305;Gap=M17 I5 M116 D1 M34 R1 M4 I3 M28 D8 M7 D6 M6 D1 M23 F1 M19 I1 M8 D8 M14 D5 M5 D3 M7;p_id=0.444;stop=tag557 tga767;splice=94 161 245 327
1200011D09	FASTA	match	519	863	6.4e-06	+	.	Target=CYAA_NEUCR 1125 1238;Gap=M106 D1 M8;p_id=0.339;stop=tga849;splice=840
1200011I18	FASTA	match	1853	1981	0.00054	+	.	Target=PTA_BUCBP 337 379;Gap=M43;p_id=0.419;stop=taa1943 tga1901
1200014F01	FASTA	match	184	2732	0	+	.	Target=AMPD2_HUMAN 31 878;Gap=M11 R1 M5 I1 M21 I1 M10 D3 M135 D1 M664;p_id=0.931;splice=213 348 479 610 679 791 978 1120 1210 1340 1535 1667 1831 1958 2122 2243 2417 2528
1200014O24	FASTA	match	399	3535	2.1e-39	+	.	Target=PAN2_YEAST 45 1028;Gap=M5 I3 M17 I1 M30 I3 M23 I3 M10 I2 M7 I2 M11 D3 M90 I7 M25 D3 M5 I1 M11 D1 M51 I3 M28 I14 M31 I4 M21 D4 M4 D3 M10 I8 M68 I2 M39 I14 M7 I2 M32 D14 M23 R1 M14 D3 M21 D8 M4 D18 M10 D8 M25 D35 M10 D9 M9 D1 M16 D1 M12 D16 M29 D4 M8 D2 M34 I1 M93 I1 M80;p_id=0.239;stop=taa2237 tag2183 tga2177;splice=404 574 695 773 1041 1384 1481 1598 1718 1847 2047 2419 2518 2589 2728 2899…
1200015F06	FASTA	match	1	3121	0	+	.	Target=MYPT1_RAT 1 1033;Gap=M657 I3 M327 D10 F1 M46;p_id=0.954;splice=237 368 487 647 792 867 956 1114 1239 1455 1550 1655 1823 1994 2085 2286 2458 2580 2646 2663 2799 2904 2952 2983 3034;alternate_frameshift=2952-2983
1200015G06	FASTA	match	1663	1760	0.00094	+	.	Target=JAK3_MOUSE 426 458;Gap=M12 R1 M21;p_id=0.636;stop=tga1713
1200015L10	FASTA	match	385	2188	7.3e-127	+	.	Target=MAMC2_MOUSE 1 687;Gap=M215 I86 F1 M386;p_id=0.870;splice=418 532 804 889 1027 1121 1265 1531 1625 1778 2038 2123;alternate_frameshift=1029-1030
1200016L19	FASTA	match	13	2368	0	+	.	Target=SYQ_HUMAN 1 761;Gap=M716 D24 M1 F1 M44;p_id=0.870;stop=tag2173 tga2185;splice=129 277 387 463 528 582 643 715 801 888 988 1067 1176 1307 1400 1538 1626 1770 1875 1968 2096;intronic_stop=2173 2185
1300002P07	FASTA	match	76	1343	3.9e-38	+	.	Target=ADH2_PERMA 1 189;Gap=M87 D199 M29 D35 R1 M73;p_id=0.338;stop=taa634 taa880 tag763 tga400 tga808;splice=93 195 337;intronic_frameshift=1020-1124;alternate_stop=634 880 763 400 808
1300003A18	FASTA	match	337	500	0.00012	+	.	Target=WDR4_MOUSE 169 223;Gap=M19 R1 M36;p_id=0.473;splice=446
1300003D18	FASTA	match	196	2389	0	+	.	Target=CUL2_MOUSE 1 746;Gap=M74 I15 F1 M657;p_id=0.980;splice=314 417 468 574 657 754 865 1028 1153 1261 1321 1450 1537 1690 1768 1835 2038 2140 2257;alternate_frameshift=417-418
1300003O18	FASTA	match	139	2217	1.8e-104	+	.	Target=GLR_MOUSE 1 486;Gap=M91 D26 R1 M40 D32 R1 M89 D27 M173 D22 M15 D101 R1 M78;p_id=0.695;stop=tag1004;splice=201 304 813 1211 1272 1342 1431;intronic_frameshift=411-488 608-703 1681-1983;intronic_stop=1004
1300004C08	FASTA	match	120	3053	0	+	.	Target=UBE1L_HUMAN 10 1012;Gap=M324 I4 M26 F1 M2 F1 M12 F1 M304 I12 M67 D2 M4 I12 M236;p_id=0.728;splice=148 317 452 559 650 786 884 1031 1202 1310 1391 1547 1713 1919 1984 2132 2207 2361 2444 2537 2729 2822 2923
1300006L01	FASTA	match	225	1215	7.5e-128	+	.	Target=GHC1_MOUSE 1 324;Gap=M98 D6 F1 M226;p_id=0.979;splice=244 370 426 517 655 830 985 1061;alternate_frameshift=518-537
1300007C21	FASTA	match	639	2202	2.2e-201	+	.	Target=GAG_MLVRD 1 538;Gap=M8 F1 M85 F1 M1 I13 M60 I1 M65 R1 M1 I3 M301;p_id=0.866
1300007G09	FASTA	match	2167	2861	1.5e-31	+	.	Target=SURF2_MOUSE 114 258;Gap=M60 D45 M1 F1 M55 D41 F1 M29;p_id=0.615;stop=tga2398;splice=2650;alternate_frameshift=2650-2774;intronic_stop=2398
1300007J06	FASTA	match	132	2642	1.2e-46	+	.	Target=ALAT_MOUSE 1 496;Gap=M84 D24 F1 M36 D37 M44 D55 R1 M82 D73 M27 D24 F1 M45 D41 R1 M58 D35 F1 M52 D28 M36 R1 M1 D24 M31;p_id=0.593;stop=taa595 taa2511 tag577 tga2341 tga2499 tga2532;splice=290;intronic_frameshift=383-456 807-971 1517-1590 1725-1847 2021-2127;intronic_stop=595 2511 577 2341 2499 2532
1300007K12	FASTA	match	75	1229	4.7e-184	+	.	Target=CP2D3_RAT 1 442;Gap=M62 I57 M1 R1 M265 F1 M57;p_id=0.785;splice=263 416 577 754 896 1085;alternate_frameshift=263-262
1300007L22	FASTA	match	1477	2593	4.4e-09	+	.	Target=APXL_HUMAN 1264 1610;Gap=M35 D2 M18 D1 M39 I7 M9 I10 M21 I10 M22 D12 M94 F1 M1 D37 M81;p_id=0.258;stop=taa2237;splice=1829 1962
1300007O09	FASTA	match	7	249	0.0001	+	.	Target=TCPW_MOUSE 6 80;Gap=M9 D6 M66;p_id=0.272;stop=tga10
1300008E05	FASTA	match	12	612	3.4e-53	+	.	Target=SPRE_MOUSE 1 261;Gap=M101 I61 F1 M99;p_id=0.759;splice=318 427
1300008G01	FASTA	match	42	722	7.7e-130	+	.	Target=GPX3_MOUSE 1 227;Gap=M227;p_id=0.996;stop=tga258;splice=128 282 400 500
1300008L09	FASTA	match	1034	2087	1.8e-11	+	.	Target=HUNB_DROSE 239 610;Gap=M24 I1 M82 I25 M9 F1 M31 I2 M10 I2 M10 I7 M33 D5 M8 D7 M9 D4 M14 D1 M14 D1 M37 I2 M52;p_id=0.221;stop=taa1572 taa1692 taa1758 tga1566 tga1812 tga1917 tga1932;splice=1190 1274
1300010N03	FASTA	match	184	2363	4.9e-93	+	.	Target=UBF1_RAT 1 765;Gap=M220 I37 M417 I1 R1 M90;p_id=0.940;splice=241 417 501 657 722 843 977 1119 1161 1275 1431 1587 1698 1787 1977 2025 2093 2237;alternate_frameshift=2094-2093
1300013A07	FASTA	match	118	1828	1.2e-90	+	.	Target=ING3_MOUSE 1 422;Gap=M145 I11 M82 D159 F1 M184;p_id=0.706;splice=145 217 318 384 481 553 640 1470 1672 1711;intronic_frameshift=798-1276
1300013D18	FASTA	match	76	1734	1.6e-55	+	.	Target=CP2D3_RAT 1 501;Gap=M62 I57 M1 I67 M2 I38 M104 F1 M2 D72 M61 R1 M1 D142 M106;p_id=0.408;stop=taa1006 taa1159 taa1165 tag617 tag740 tag1030 tag1333 tga779 tga1042 tga1228 tga1285 tga1348 tga1357;splice=264 441 1555;intronic_stop=1006 1159 1165 617 740 1030 1333 779 1042 1228 1285 1348 1357
1300013E02	FASTA	match	72	2509	1.9e-214	+	.	Target=FAAH_MOUSE 1 580;Gap=M439 D233 R1 M141;p_id=0.712;splice=266 380 515 649 856 897 1022 1148 1246 1346 2125 2234 2380;intronic_frameshift=1388-2086
1300013J15	FASTA	match	118	1791	1.3e-32	+	.	Target=TT12_ARATH 51 488;Gap=M93 D5 M5 D32 M13 D35 M8 D6 M10 D29 M14 D15 M112 I2 M181;p_id=0.245;stop=tag727 tga571 tga679 tga685;splice=153 255 324 473 516 561 927 1025 1123 1237 1305 1414 1490 1560 1693 1788;alternate_stop=571
1300015A08	FASTA	match	466	978	7.4e-34	+	.	Target=PABP5_MACMU 5 177;Gap=M6 I2 M165;p_id=0.688;stop=taa973;splice=661 855
1300015B04	FASTA	match	293	1025	2.2e-14	+	.	Target=FBN2_MOUSE 56 358;Gap=M16 F1 M6 I6 M53 I18 M11 I9 M14 I1 M6 I1 M19 I1 M12 I10 M6 I3 M5 I8 M24 I2 M2 I1 M38 D2 M3 I1 M27;p_id=0.321;splice=352 447 537 666 783 900
1300015D22	FASTA	match	111	805	3.2e-85	+	.	Target=AAKB1_MOUSE 1 270;Gap=M138 I38 R1 M94;p_id=0.859;splice=266 430 524 658 727;alternate_frameshift=524-523
1300017N15	FASTA	match	210	2470	0	+	.	Target=NFX1_HUMAN 33 792;Gap=M22 I1 M6 R1 M13 I2 M109 I3 M1 F1 M77 R1 M526;p_id=0.832;stop=taa855 tag726;splice=1079 1238 1316 1422 1494 1634 1734 1952 2050 2081 2161 2270 2390
1300019C14	FASTA	match	305	1726	1.7e-174	+	.	Target=CHKA_RAT 1 454;Gap=M150 D20 M304;p_id=0.926;stop=tga797;splice=642 754 814 868 982 1116 1221 1280 1368 1477 1584 1666;alternate_stop=797
1300019I11	FASTA	match	233	827	2e-53	+	.	Target=RGP2_HUMAN 477 664;Gap=M150 D10 M2 F1 M36;p_id=0.864;splice=342 456 580 683 818
1500001N04	FASTA	match	33	771	2.7e-114	+	.	Target=EXOS4_MOUSE 1 245;Gap=M56 D1 F1 M189;p_id=0.976;splice=204 411;alternate_frameshift=200-204
1500002F12	FASTA	match	185	526	0.0052	+	.	Target=NF2L2_HUMAN 322 440;Gap=M63 I1 M18 I1 M4 I3 M29;p_id=0.269;stop=taa284 tga290 tga311 tga332 tga365 tga419;splice=242 301 386
1500002F19	FASTA	match	734	967	1.4e-19	+	.	Target=RL37_ICTPU 12 89;Gap=M27 R1 M40 F1 M11;p_id=0.628;stop=tag907 tga862
1500002K03	FASTA	match	482	1022	4.4e-88	+	.	Target=POL2_MOUSE 133 312;Gap=M18 D1 M28 R1 M10 R1 M124;p_id=0.834;stop=taa622
1500004A13	FASTA	match	2664	2767	2.6e-08	+	.	Target=FMN1A_MOUSE 1253 1287;Gap=M26 R1 M9;p_id=0.829
1500009K01	FASTA	match	151	2218	2e-11	+	.	Target=TIPD_DICDI 44 611;Gap=M33 I12 M15 I5 M155 D18 M5 D15 M9 D12 M8 D15 M13 D2 M58 D2 M64 D1 M21 D35 M7 D46 F1 M8 I3 M31 I2 M13 I1 M76 I2 M27;p_id=0.263;stop=tag1519 tga1537;splice=229 323 429 503 755 821 908 965 1013 1116 1222 1293 1365 1836 1986 2034 2136;intronic_frameshift=1614-1753;intronic_stop=1519 1537
1500010M05	FASTA	match	134	811	1.1e-100	+	.	Target=KKCC2_MOUSE 1 223;Gap=M210 D3 M13;p_id=0.947;stop=taa782;splice=604 652 706
1500010M24	FASTA	match	59	719	0.0011	+	.	Target=TATD_ECOLI 1 256;Gap=M54 D1 M26 D1 M4 D7 M17 D4 M39 I17 M7 I23 M2 F1 M3 I3 M18 I6 M37;p_id=0.257;splice=103 136 210 295 358 468 524 605
1500011E07	FASTA	match	49	621	1.4e-79	+	.	Target=SELS_MOUSE 1 191;Gap=M191;p_id=0.995;stop=tga613;splice=124 259 366 456 535
1500012K15	FASTA	match	761	934	0.0057	+	.	Target=TIM8_ARATH 4 62;Gap=M36 I1 M22;p_id=0.356;stop=tga881
1500012O10	FASTA	match	422	553	2.1e-11	+	.	Target=S38A3_HUMAN 64 107;Gap=M44;p_id=0.750;stop=taa533
1500015B05	FASTA	match	87	2287	2.8e-139	+	.	Target=GBRD_MOUSE 1 450;Gap=M230 D198 F1 M53 D85 F1 M167;p_id=0.614;splice=154 267 335 556 639 1996;intronic_frameshift=776-1371 1530-1786
1500015N03	FASTA	match	2	1163	8.6e-133	+	.	Target=ZDH16_HUMAN 21 378;Gap=M155 D29 F1 M203;p_id=0.915;splice=184 379 468 585 719 767 853 977 1048;alternate_frameshift=466-554
1500016C08	FASTA	match	33	715	1.4e-42	+	.	Target=RT26_RAT 1 201;Gap=M119 D27 R1 M82;p_id=0.803;splice=244 595;intronic_frameshift=389-469
1500016L03	FASTA	match	234	352	0.00072	+	.	Target=JAK3_MOUSE 420 458;Gap=M10 D1 M6 R1 M23;p_id=0.575;stop=tag243 tga335;splice=247
1500017G03	FASTA	match	33	927	7.3e-118	+	.	Target=TPPC4_MOUSE 1 220;Gap=M194 D78 F1 M26;p_id=0.738;splice=207 382 486;intronic_frameshift=614-849
1500019J17	FASTA	match	15	309	0.0088	+	.	Target=LSHB_FELCA 46 141;Gap=M24 I8 M17 D6 M3 D3 M28 D1 M5 F1 M11;p_id=0.321;stop=tga81;splice=36 179
1500026J14	FASTA	match	156	380	1.2e-09	+	.	Target=MDS29_MOUSE 12 82;Gap=M31 D1 M24 D1 M12 D2 M4;p_id=0.480;stop=tag372
1500031D15	FASTA	match	532	665	0.0016	+	.	Target=NEDD4_MOUSE 26 70;Gap=M28 R1 M17;p_id=0.444
1500032A03	FASTA	match	22	1537	0	+	.	Target=PSD5_MOUSE 1 504;Gap=M418 D1 F1 M86;p_id=0.998;splice=191 336 450 579 689 832 1024 1134 1279;alternate_frameshift=1275-1279
1500035N02	FASTA	match	98	355	2.1e-18	+	.	Target=MYRIP_MOUSE 25 114;Gap=M25 I3 M22 I1 M39;p_id=0.467;stop=tga125;splice=135 345
1500038M17	FASTA	match	4	938	1.5e-72	+	.	Target=NTR2_RAT 87 417;Gap=M193 I19 M2 R1 M117;p_id=0.900;splice=369 585 676
1500039P10	FASTA	match	40	1856	0	+	.	Target=PJA1_MOUSE 1 606;Gap=M231 I1 M343 D1 R1 M31;p_id=0.992
1500040L08	FASTA	match	80	517	6.2e-68	+	.	Target=SELM_MOUSE 1 146;Gap=M146;p_id=0.993;stop=tga221;splice=208 244 279 358
1500041A16	FASTA	match	518	1294	8.2e-134	+	.	Target=RB6C_HUMAN 1 255;Gap=M220 D4 M35;p_id=0.869;stop=taa1142;splice=587 646 700 806 918 1012 1079
1520403E23	FASTA	match	409	1845	4.3e-63	+	.	Target=TCEA2_RAT 19 288;Gap=M136 D89 M20 D117 M107 D3 M7;p_id=0.526;stop=taa1018 taa1063 taa1477 tag1006 tag1234 tag1306 tag1339 tga913 tga1267 tga1384 tga1432;splice=423 486 592 683 1644;intronic_stop=1018 1063 1477 1006 1234 1306 1339 913 1267 1384 1432
1520403K13	FASTA	match	3086	3220	1.4e-07	+	.	Target=JAK3_MOUSE 410 458;Gap=M5 I4 M8 F1 M11 R1 M21;p_id=0.694;stop=tga3197
1600010F14	FASTA	match	27	128	2.2e-07	+	.	Target=TN13B_MOUSE 134 165;Gap=M10 D1 M10 D1 M12;p_id=0.676;stop=tga123
1600010M23	FASTA	match	92	724	5.5e-08	+	.	Target=CY561_PIG 1 195;Gap=M5 D1 M25 D2 M20 D10 M24 D4 M106 I1 M14;p_id=0.255;stop=tga128 tga146 tga176;splice=313
1600012P17	FASTA	match	369	1685	0.00034	+	.	Target=ENV_IPMAE 14 486;Gap=M54 D1 M15 I2 M18 D1 M7 I2 M31 I1 M8 D3 M12 D1 M8 D5 M9 I5 M13 I12 M7 D6 M11 I1 M13 I26 M6 I1 M23 D2 M18 D4 M18 I1 M7 D3 M11 R1 M16 I1 M3 R1 M11 I2 M13 R1 M3 I2 M63 I3 M16;p_id=0.246;stop=taa1308
1600015I10	FASTA	match	3	519	8.1e-47	+	.	Target=ABP1_HUMAN 567 752;Gap=M18 D1 M116 I6 F1 M8 I9 M29;p_id=0.524;splice=163 296
1600021K13	FASTA	match	10	600	1.8e-73	+	.	Target=RAMP3_MOUSE 1 148;Gap=M19 D49 M129;p_id=0.746;stop=tga100 tga136 tga190;splice=64 211 344;alternate_stop=100 136 190
1600022D10	FASTA	match	647	844	3.2e-12	+	.	Target=POL2_MOUSE 1177 1242;Gap=M66;p_id=0.470;stop=tag815
1600023F01	FASTA	match	47	733	5.7e-22	+	.	Target=BIRC6_HUMAN 4584 4825;Gap=M64 I3 M5 I1 M14 I1 M16 I4 M31 D3 M24 I1 M19 D1 M28 I7 M24;p_id=0.341;stop=tag710;splice=225 337 450 541
1600023H17	FASTA	match	696	793	1.8e-09	+	.	Target=JAK3_MOUSE 427 459;Gap=M11 R1 M22;p_id=0.879;stop=tga761
1600026O01	FASTA	match	4	285	4.1e-13	+	.	Target=PEPP2_HUMAN 141 244;Gap=M79 I1 M3 I9 M12;p_id=0.385;stop=tga214 tga235;splice=74 120
1600028I17	FASTA	match	68	523	4e-38	+	.	Target=UB2D3_RAT 1 101;Gap=M12 R1 M17 R1 M2 D52 M18 R1 M52;p_id=0.601;stop=taa162 tag180 tga183;splice=91 154 341 418;alternate_frameshift=153-152;intronic_stop=162 180 183
1600029O10	FASTA	match	106	437	6.9e-09	+	.	Target=DTX3L_HUMAN 25 135;Gap=M19 I1 M43 D5 M13 I4 M15 R1 M16;p_id=0.362;splice=217
1620402D19	FASTA	match	794	985	4.2e-09	+	.	Target=JAK3_MOUSE 391 459;Gap=M3 I1 M21 I4 M8 F1 M10 R1 M22;p_id=0.609
1700000E13	FASTA	match	64	549	2e-58	+	.	Target=SP17_PAPHA 1 164;Gap=M84 I2 M78;p_id=0.707;stop=tga511;splice=217 288 366
1700001H17	FASTA	match	400	682	0.0032	+	.	Target=BKRB1_PIG 259 353;Gap=M44 I3 M4 I2 M5 F1 M8 I2 M17 D6 M10;p_id=0.327;stop=tga587 tga659;splice=433
1700001J11	FASTA	match	182	399	3e-11	+	.	Target=RNF19_MOUSE 2 82;Gap=M10 I8 M1 R1 M62;p_id=0.728
1700001L05	FASTA	match	629	754	0.00018	+	.	Target=ARFG3_MOUSE 365 408;Gap=M30 I2 M12;p_id=0.455;stop=tag698 tga728
1700006L01	FASTA	match	3	533	8.2e-110	+	.	Target=DBLOH_MOUSE 3 179;Gap=M177;p_id=0.966;stop=taa519;splice=46 173 305 416
1700007C10	FASTA	match	411	880	4e-15	+	.	Target=DLG5_HUMAN 22 179;Gap=M27 R1 M14 I1 M116;p_id=0.304;stop=taa836;splice=549 693 877
1700007M16	FASTA	match	22	177	0.0013	+	.	Target=TN13B_MOUSE 134 179;Gap=M16 I1 M4 I2 M7 D10 M6 I1 M9;p_id=0.411;stop=taa109 tga103 tga172;splice=109;alternate_stop=109 103
1700007P14	FASTA	match	104	461	3.8e-09	+	.	Target=PP4R1_RAT 129 309;Gap=M68 I58 M10 I3 M13 I1 M4 F1 M24;p_id=0.370;stop=taa233 tag450;splice=157 304 452
1700009C05	FASTA	match	274	503	1.7e-06	+	.	Target=DUS11_HUMAN 35 103;Gap=M5 R1 M2 R1 M16 D8 M2 R1 M20 D1 M2 R1 M22;p_id=0.500;stop=tga341;splice=346 367;alternate_stop=341
1700010A01	FASTA	match	26	460	0.00079	+	.	Target=ZN469_HUMAN 582 724;Gap=M22 I5 M19 I1 M19 D4 M15 D6 M23 D1 M8 D3 M15 I6 M10;p_id=0.293;stop=tga131 tga200 tga242 tga245
1700011C14	FASTA	match	47	846	3.9e-90	+	.	Target=MSTYX_HUMAN 1 314;Gap=M54 I47 M1 R1 M212;p_id=0.583;splice=149 211 357 503 601 714;alternate_frameshift=211-210
1700011M02	FASTA	match	225	389	0.0018	+	.	Target=UVRC_VIBPA 130 186;Gap=M10 I2 M45;p_id=0.333;stop=tag312;splice=269
1700012G05	FASTA	match	413	644	6.6e-20	+	.	Target=POL_SMSAV 185 264;Gap=M67 I3 F1 M10;p_id=0.613;stop=taa554 tga440 tga521
1700012H13	FASTA	match	548	775	3.9e-06	+	.	Target=TN13B_MOUSE 83 163;Gap=M16 I9 M10 D4 M14 I1 M11 D1 M20;p_id=0.372;stop=taa686 tag575 tga665;splice=686
1700013B03	FASTA	match	34	600	9.4e-92	+	.	Target=WDFY1_HUMAN 1 187;Gap=M166 D2 M21;p_id=0.878;stop=taa595;splice=170 238 312 367
1700013G16	FASTA	match	253	798	2.1e-31	+	.	Target=PLCD1_BOVIN 92 272;Gap=M34 D1 M147;p_id=0.352;stop=tag355;splice=354 589 791;alternate_stop=355
1700013G20	FASTA	match	87	509	3.1e-08	+	.	Target=TTC1_MOUSE 115 251;Gap=M34 D4 M103;p_id=0.255;stop=tga501;splice=196 363
1700013M09	FASTA	match	195	830	3e-105	+	.	Target=ICA69_MOUSE 1 213;Gap=M198 I1 M14;p_id=0.915;stop=tga801;splice=211 374 447 571 770
1700015E05	FASTA	match	45	1208	1.5e-77	+	.	Target=PDIA6_RAT 1 388;Gap=M388;p_id=0.985;stop=taa1203;splice=63 205 263 390 497 628 743 884 969 1042
1700015L13	FASTA	match	531	641	2.2e-08	+	.	Target=NEDD4_RAT 23 59;Gap=M37;p_id=0.568;stop=tag540
1700017B23	FASTA	match	154	976	9.1e-35	+	.	Target=ZDHC3_MOUSE 15 300;Gap=M22 F1 M73 I11 M3 D1 M77 D1 M20 I3 M77;p_id=0.431;stop=tga169
1700017D11	FASTA	match	126	1226	2e-209	+	.	Target=ZPBP2_MOUSE 1 327;Gap=M16 D40 M311;p_id=0.891;stop=taa261 taa264 taa267;splice=360 486 648 867 950 1131;intronic_stop=261 264 267
1700017H01	FASTA	match	645	752	0.0079	+	.	Target=WNT9A_HUMAN 305 340;Gap=M36;p_id=0.417;stop=tag723
1700017L15	FASTA	match	181	1118	1.2e-92	+	.	Target=SKD3_MOUSE 1 270;Gap=M215 D43 R1 M55;p_id=0.831;splice=583 635 722 826 954;alternate_frameshift=825-953
1700019A19	FASTA	match	93	408	5.2e-52	+	.	Target=GBRL1_CAVPO 1 118;Gap=M18 I13 F1 M87;p_id=0.890;splice=144 223 342;alternate_frameshift=146-147
1700019D05	FASTA	match	96	630	5.3e-69	+	.	Target=NDK5_MOUSE 1 212;Gap=M112 I34 F1 M66;p_id=0.840;splice=224 430 549;alternate_frameshift=431-432
1700019E20	FASTA	match	177	765	6e-101	+	.	Target=OAZ3_MOUSE 1 196;Gap=M38 F1 M158;p_id=0.995;splice=199 369 545 631
1700020A23	FASTA	match	14	451	2.8e-12	+	.	Target=CT141_HUMAN 22 166;Gap=M56 D1 M89;p_id=0.596;stop=tag41;splice=213
1700020B19	FASTA	match	141	1304	1.4e-69	+	.	Target=TSSK4_MOUSE 1 329;Gap=M147 D10 M121 D49 M61;p_id=0.845;stop=tag1017 tag1119;splice=365 580 974;alternate_stop=1017 1119
1700020G18	FASTA	match	5	334	3.7e-67	+	.	Target=GPX6_MOUSE 112 221;Gap=M110;p_id=0.927;stop=tga26;splice=30 130 333
1700021N13	FASTA	match	279	678	1.6e-07	+	.	Target=CN054_HUMAN 26 171;Gap=M40 F1 M1 D4 M26 I6 M4 I11 M58;p_id=0.373;stop=tga390;splice=393 524
1700023I07	FASTA	match	104	712	5.6e-67	+	.	Target=IPP2_RAT 1 205;Gap=M35 I1 M95 I2 M35 D1 M37;p_id=0.641;stop=tag653
1700025D03	FASTA	match	91	570	1.7e-18	+	.	Target=TX13A_HUMAN 236 410;Gap=M29 I1 M45 I3 M5 I2 M16 I1 M27 I8 M38;p_id=0.474;stop=tag565
1700025I17	FASTA	match	849	1004	0.0024	+	.	Target=FET3_CANAL 83 130;Gap=M13 D1 M25 D3 M10;p_id=0.385;stop=tag861 tga936
1700025O08	FASTA	match	122	292	0.0055	+	.	Target=TGM7_HUMAN 300 352;Gap=M28 D5 M10 I1 M14;p_id=0.328;stop=taa164
1700026D02	FASTA	match	751	1084	0.0052	+	.	Target=NDFM_CHICK 199 308;Gap=M19 D6 M15 I6 M6 D4 M11 I4 M4 D1 M12 F1 M33;p_id=0.322;stop=taa781 tag763 tag778
1700026G08	FASTA	match	393	525	5.5e-17	+	.	Target=TYB10_HUMAN 1 44;Gap=M5 F1 M39;p_id=0.955
1700026H15	FASTA	match	84	1004	7.5e-165	+	.	Target=MAOX_MOUSE 267 573;Gap=M307;p_id=0.971;stop=tga99;splice=99 197 311 417 560 734 833
1700026O10	FASTA	match	6	726	4.7e-130	+	.	Target=NKX26_MOUSE 52 290;Gap=M32 D1 F1 M207;p_id=0.992;splice=103;alternate_frameshift=101-105
1700027F09	FASTA	match	490	749	0.0082	+	.	Target=LIN1_NYCCO 715 791;Gap=M37 D1 M10 D9 R1 M30;p_id=0.345;stop=tag681;intronic_frameshift=633-659
1700028B04	FASTA	match	200	754	8.3e-81	+	.	Target=NIAM_MOUSE 1 187;Gap=M72 F1 M7 F1 M12 R1 M21 D2 M15 D1 M25 R1 M1 I5 M29;p_id=0.795;stop=taa413 tag501 tga582 tga701
1700028D05	FASTA	match	456	1617	2.3e-41	+	.	Target=NESG1_HUMAN 1 387;Gap=M303 F1 M84;p_id=0.793;splice=458 629 808 938 1085 1199 1393
1700028G04	FASTA	match	23	969	1.3e-97	+	.	Target=SEPT9_HUMAN 234 567;Gap=M90 I1 M201 I17 R1 M25;p_id=0.554;splice=48 236 362 444 582 700 796 893;alternate_frameshift=895-894
1700028K06	FASTA	match	1047	1594	3.2e-21	+	.	Target=TES_HUMAN 236 422;Gap=M15 I2 M4 I2 M57 I1 M53 D3 M14 I2 M27 R1 M10;p_id=0.311;stop=tga1568
1700028N03	FASTA	match	16	2062	0	+	.	Target=CHSS2_MOUSE 1 775;Gap=M104 I93 F1 M578;p_id=0.880;splice=329 625 805;alternate_frameshift=327-328
1700028O08	FASTA	match	148	282	0.00034	+	.	Target=FEL1B_FELCA 46 90;Gap=M45;p_id=0.400;stop=tag208;splice=255
1700030B16	FASTA	match	7	456	5.3e-19	+	.	Target=BSSP4_MOUSE 102 251;Gap=M111 D3 M8 D1 M18 I4 M9;p_id=0.299;stop=tga445;splice=262 432
1700030C14	FASTA	match	360	629	0.0028	+	.	Target=HMGCL_MACFA 211 303;Gap=M10 I1 M68 I1 M3 I1 M9;p_id=0.312;stop=tag441 tga501
1700034M11	FASTA	match	863	1228	1.3e-40	+	.	Target=RL31_XENLA 1 122;Gap=M14 D4 R1 M70 I4 M1 F1 M33;p_id=0.714
1700038I03	FASTA	match	178	766	1.7e-100	+	.	Target=OAZ3_MOUSE 1 196;Gap=M38 F1 M158;p_id=1.000;splice=200 370 546 632
1700040D17	FASTA	match	233	389	5.1e-08	+	.	Target=NEDD4_MOUSE 20 71;Gap=M40 F1 M12;p_id=0.500;stop=taa236 tag323 tag354 tga314
1700040G22	FASTA	match	66	274	5.2e-15	+	.	Target=POL2_MOUSE 969 1037;Gap=M29 R1 M6 D1 M34;p_id=0.600
1700041C02	FASTA	match	49	1002	0.0041	+	.	Target=LAM1_CHICK 12 361;Gap=M25 I4 M24 D5 M9 D5 M34 I5 M17 D1 M22 I1 M5 D2 M39 I1 M5 I9 M5 I18 M10 D1 M38 I2 M26 I6 M45;p_id=0.234;stop=tga85;splice=90 254 462 642 852
1700041F15	FASTA	match	250	685	5.1e-63	+	.	Target=CT065_HUMAN 1 147;Gap=M83 I1 M11 I1 M38 F1 M13;p_id=0.741
1700041G16	FASTA	match	193	369	0.0032	+	.	Target=T4S6_MOUSE 32 91;Gap=M45 I1 M14;p_id=0.283;stop=tag238 tga250
1700041H07	FASTA	match	379	2160	7.8e-86	+	.	Target=PLCB2_HUMAN 189 795;Gap=M45 I1 M21 I7 M6 I1 M95 I2 M45 I1 M29 I4 M19 I17 M39 D7 M9 D5 M11 D5 M136 I2 M12 D4 M23 I1 M4 I1 M10 I1 M6 I1 M17 D5 M41;p_id=0.343;stop=tag388 tag391;splice=625 827 972 1122 1362 1519 1636 1809 1936 2089
1700041M19	FASTA	match	424	676	0.0042	+	.	Target=EFC1_HUMAN 83 176;Gap=M7 I4 M7 D2 M18 I1 M9 I7 M14 F1 M27;p_id=0.323
1700042F02	FASTA	match	39	253	5.8e-11	+	.	Target=AT8B3_HUMAN 61 134;Gap=M8 R1 M32 I2 M32;p_id=0.446;splice=105 161
1700047E10	FASTA	match	321	416	7.6e-05	+	.	Target=NEDD4_RAT 34 65;Gap=M32;p_id=0.500;stop=tga408;splice=330
1700048E23	FASTA	match	1784	2047	1.7e-07	+	.	Target=RS12_XENLA 2 92;Gap=M12 I1 M5 R1 M17 D3 M7 I5 M9 I3 F1 M11 D2 M12 D1 M9;p_id=0.515;stop=taa1826
1700048O20	FASTA	match	3	263	6.6e-08	+	.	Target=ZN197_HUMAN 172 258;Gap=M87;p_id=0.345;stop=tag33;splice=48 131 258
1700055I01	FASTA	match	85	501	8.6e-53	+	.	Target=GTF2I_MOUSE 1 139;Gap=M139;p_id=0.921;stop=taa475;splice=183 322
1700060L04	FASTA	match	58	318	0.00042	+	.	Target=LFTR_NITEU 43 136;Gap=M40 I5 M10 D1 M7 D1 M20 I4 M8;p_id=0.292;stop=tag235 tga220;splice=152
1700061G23	FASTA	match	39	253	5.1e-11	+	.	Target=AT8B3_HUMAN 61 134;Gap=M8 R1 M32 I2 M32;p_id=0.446;splice=105 161
1700063D03	FASTA	match	15	410	2.3e-05	+	.	Target=KIF2_MOUSE 559 707;Gap=M14 D1 M17 I2 M14 D2 M19 I15 M11 I3 M54;p_id=0.316;stop=tga405
1700063K16	FASTA	match	385	514	8.1e-13	+	.	Target=VATF_MOUSE 70 112;Gap=M33 F1 M10;p_id=0.791;splice=391 509
1700064B19	FASTA	match	120	356	8.4e-22	+	.	Target=ZYX_CHICK 460 539;Gap=M54 I1 M25;p_id=0.600;stop=tag123;splice=139 260
1700064F11	FASTA	match	128	403	0.0016	+	.	Target=MUTS_LACPL 103 179;Gap=M5 D9 M11 D3 M31 D3 M30;p_id=0.304;stop=taa335 taa386 tag290;splice=175
1700064J06	FASTA	match	92	187	0.00029	+	.	Target=TN13B_MOUSE 144 173;Gap=M10 D1 M11 D1 M9;p_id=0.531;stop=tga155;splice=160
1700065E01	FASTA	match	39	253	3.6e-11	+	.	Target=AT8B3_HUMAN 61 134;Gap=M8 R1 M32 I2 M32;p_id=0.446;splice=105 161
1700065I16	FASTA	match	138	454	0.00012	+	.	Target=GSDM1_HUMAN 88 200;Gap=M27 I2 M39 D2 M4 R1 M23 I7 M11;p_id=0.296;stop=tag410;splice=280
1700066D14	FASTA	match	5	231	1e-07	+	.	Target=MLP3B_MOUSE 11 89;Gap=M25 R1 M4 I3 M47;p_id=0.456;stop=tag154 tga41 tga163
1700067A01	FASTA	match	22	432	4.1e-60	+	.	Target=ADA32_MOUSE 1 138;Gap=M115 I1 M22;p_id=0.870;stop=tga409;splice=85 150 212 288
1700067M22	FASTA	match	290	725	5.2e-62	+	.	Target=CT065_HUMAN 1 147;Gap=M83 I1 M11 I1 M38 F1 M13;p_id=0.735
1700069D21	FASTA	match	776	929	0.0042	+	.	Target=KV2E_HUMAN 2 52;Gap=M21 F1 M30;p_id=0.451;stop=tga900;splice=865
1700071K01	FASTA	match	68	886	3.3e-137	+	.	Target=PHB_MOUSE 1 273;Gap=M273;p_id=0.930;stop=tag881
1700074D10	FASTA	match	56	244	0.00077	+	.	Target=BIR1E_MOUSE 887 949;Gap=M63;p_id=0.333;stop=tag122
1700074I03	FASTA	match	2	492	0.00053	+	.	Target=ZN217_HUMAN 743 891;Gap=M21 I1 M15 D1 M12 R1 M12 D2 M49 D12 M24 D1 M15;p_id=0.291;stop=taa352 taa394 tag265 tag349;intronic_stop=352 349
1700084J12	FASTA	match	39	772	6.3e-96	+	.	Target=RL7L_HUMAN 1 247;Gap=M8 D1 M27 R1 M5 I1 M119 I2 M85;p_id=0.754;stop=tag129 tag629
1700084L08	FASTA	match	99	466	2.8e-06	+	.	Target=GSDM1_HUMAN 71 200;Gap=M44 I2 M39 D2 M4 R1 M23 I7 M11;p_id=0.280;stop=tag144 tag422;splice=105 292
1700086A16	FASTA	match	76	273	0.0004	+	.	Target=RL2_CHLMU 113 176;Gap=M13 D1 M34 D1 M17;p_id=0.394;stop=taa94 taa229 tga202;splice=110 193 237
1700094C23	FASTA	match	437	1877	2.1e-137	+	.	Target=BOCT_RAT 1 515;Gap=M89 I35 F1 M391;p_id=0.924;splice=703 858 1024 1170 1276 1494 1606;alternate_frameshift=703-704
1700100I10	FASTA	match	442	639	1.1e-08	+	.	Target=JAK3_MOUSE 403 467;Gap=M16 D4 M9 F1 M10 R1 M22 I3 M5;p_id=0.565
1700101G07	FASTA	match	210	434	0.0028	+	.	Target=FUT7_ARATH 447 524;Gap=M25 I2 M19 I3 M6 D2 M23;p_id=0.338;stop=taa426 tag312 tag315 tga240 tga288
1700102J08	FASTA	match	445	837	0.00037	+	.	Target=NEDD4_RAT 17 135;Gap=M2 I1 M54 I8 M8 D10 M16 D11 M30;p_id=0.257;stop=taa643 tga529 tga535 tga751 tga778;splice=779;intronic_stop=643
1700105C15	FASTA	match	30	389	1.6e-37	+	.	Target=MSI2H_MOUSE 228 347;Gap=M120;p_id=0.908;stop=tga51;splice=138 347
1700105C21	FASTA	match	13	310	9.8e-58	+	.	Target=TSGA_RAT 1114 1212;Gap=M86 F1 M13;p_id=0.970;splice=81 216
1700108J20	FASTA	match	421	651	0.0073	+	.	Target=DKSA_HAEIN 29 102;Gap=M36 D3 M38;p_id=0.247;stop=tag577
1700108N07	FASTA	match	101	358	0.00035	+	.	Target=HSP7C_CRIGR 537 631;Gap=M31 F1 M4 I1 M26 R1 M2 I10 M13 D2 M8;p_id=0.371;stop=tag195 tag255 tag261 tga311
1700109F02	FASTA	match	366	644	0.00058	+	.	Target=PLII_TRIFL 6 99;Gap=M24 D4 M27 I2 M17 I3 M21;p_id=0.286;stop=tag420 tag573
1700113I22	FASTA	match	719	1123	1.8e-27	+	.	Target=TEBP_MOUSE 2 143;Gap=M42 I1 M81 I6 M12;p_id=0.458;stop=taa1103;splice=831 898 997 1087
1700121K01	FASTA	match	26	404	1.2e-58	+	.	Target=TAF13_HUMAN 1 125;Gap=M9 D1 F1 M116;p_id=0.992;splice=56 135 233;alternate_frameshift=52-56
1700123E23	FASTA	match	14	231	7.8e-07	+	.	Target=MLP3B_MOUSE 11 86;Gap=M25 R1 M4 I3 M44;p_id=0.447;stop=tag163 tga50 tga172
1700123M18	FASTA	match	2	562	3.4e-35	+	.	Target=LEUK_MOUSE 205 394;Gap=M28 I1 M1 R1 M40 I2 M106 F1 M12;p_id=0.653;stop=taa115 tag26
1700126L10	FASTA	match	76	919	1.5e-35	+	.	Target=T53G5_HUMAN 1 291;Gap=M87 I3 M45 I6 M106 F1 M11 F1 M12 I1 M10 R1 M10;p_id=0.540;stop=tag815 tag858 tag890;splice=123 198 329 817
1700127D06	FASTA	match	3	380	2e-51	+	.	Target=KLK9_MOUSE 132 259;Gap=M57 F1 M1 I1 M14 R1 M2 D3 M30 I4 M19;p_id=0.733;splice=102 245
1700127H18	FASTA	match	705	869	1.6e-20	+	.	Target=GNAO2_MOUSE 1 55;Gap=M55;p_id=0.964;stop=taa864;splice=819
1810007M14	FASTA	match	1	1490	0	+	.	Target=GCFC_MOUSE 366 856;Gap=M77 D6 R1 M414;p_id=0.980;splice=102 243 343 459 659 804 926 1003 1070 1217 1372;alternate_frameshift=231-248
1810008I18	FASTA	match	49	414	0.0019	+	.	Target=HEM3_LEGPH 106 226;Gap=M85 D3 M26 I2 M8;p_id=0.306;stop=tag247 tag262 tag340;splice=282
1810008K04	FASTA	match	350	472	0.0083	+	.	Target=RS7_CANBF 116 156;Gap=M41;p_id=0.439;stop=taa368 taa389 taa416
1810014L12	FASTA	match	500	793	0.0077	+	.	Target=DHTM_METME 477 573;Gap=M8 I4 M54 D5 M31;p_id=0.294;stop=taa677 tga590 tga647
1810015E16	FASTA	match	290	445	0.0084	+	.	Target=RIR1_HCMVA 267 323;Gap=M19 I4 M23 I1 M10;p_id=0.386;stop=taa431 tga380
1810015M19	FASTA	match	3	578	1.7e-79	+	.	Target=ICAM4_HUMAN 82 272;Gap=M149 D1 M42;p_id=0.724;stop=tag570;splice=153 459
1810018F18	FASTA	match	329	503	3.8e-11	+	.	Target=LIPP_HUMAN 8 65;Gap=M16 F1 M42;p_id=0.603
1810019D05	FASTA	match	151	483	3.2e-18	+	.	Target=LPP1_ARATH 90 202;Gap=M16 D1 M62 I4 M22 D1 M9;p_id=0.400;stop=taa478;splice=265 329
1810019D13	FASTA	match	412	612	9.9e-12	+	.	Target=JAK3_MOUSE 409 478;Gap=M7 I3 M60;p_id=0.514;stop=tag460
1810019L11	FASTA	match	169	739	4.5e-108	+	.	Target=OAZ2_MOUSE 1 190;Gap=M32 F1 M158;p_id=1.000;splice=188 346 522 608
1810019L15	FASTA	match	187	744	9.1e-19	+	.	Target=CG1C_SCHPO 19 203;Gap=M93 D5 M17 I3 M43 D1 M9 I2 M18;p_id=0.267;stop=tga709;splice=318 393 503 624 689
1810020C18	FASTA	match	55	246	0.00045	+	.	Target=GT2D1_MOUSE 246 303;Gap=M41 D7 M6 I1 M10;p_id=0.338;stop=tag184 tga130;intronic_stop=184
1810022C23	FASTA	match	46	1020	3.1e-146	+	.	Target=PECI_MOUSE 33 357;Gap=M325;p_id=0.778;stop=tag55;splice=57 156 345 415 515 636 726 870
1810022E02	FASTA	match	67	709	1.9e-39	+	.	Target=CUTA_MOUSE 1 178;Gap=M104 D36 F1 M74;p_id=0.827;splice=108 317 532 582;intronic_frameshift=378-487
1810024J13	FASTA	match	195	739	0.00065	+	.	Target=PO3F4_MOUSE 29 209;Gap=M30 D3 M12 D3 M19 I1 M11 R1 M13 D1 M13 D2 M35 I7 M40;p_id=0.284;stop=taa455 tag602 tga500 tga662 tga728;splice=422 542 614
1810028K11	FASTA	match	64	415	0.0014	+	.	Target=SPR2J_MOUSE 1 108;Gap=M20 F1 M29 D9 M18 I1 M10 I1 M11 D2 M18;p_id=0.454;stop=tag233;intronic_stop=233
1810029B22	FASTA	match	90	1054	6.6e-113	+	.	Target=RBPSL_MOUSE 1 338;Gap=M188 R1 M1 I16 M133;p_id=0.947;splice=111 214 340 411 527 653 791 901;alternate_frameshift=653-652
1810031L05	FASTA	match	332	506	2.8e-11	+	.	Target=LIPP_HUMAN 8 65;Gap=M16 F1 M42;p_id=0.603
1810033C22	FASTA	match	948	1109	2.5e-08	+	.	Target=JAK3_MOUSE 405 458;Gap=M22 F1 M11 R1 M21;p_id=0.630
1810034K18	FASTA	match	74	651	4e-23	+	.	Target=DPOE3_MOUSE 1 146;Gap=M50 R1 M1 D47 M95;p_id=0.736;stop=tga232;splice=139 365 484;alternate_stop=232
1810035I16	FASTA	match	126	260	2e-07	+	.	Target=NEDD4_RAT 20 67;Gap=M12 I3 M33;p_id=0.438;stop=tga249
1810036L03	FASTA	match	149	1612	1.2e-146	+	.	Target=GSDM1_HUMAN 1 485;Gap=M19 D1 M225 R1 M16 F1 M23 D1 M54 D1 M148;p_id=0.584;stop=tga886;splice=368 561 730 833 884 974 1150 1295 1369;alternate_frameshift=883-882
1810037G11	FASTA	match	16	135	0.0086	+	.	Target=CD1D1_MOUSE 22 59;Gap=M14 D1 M10 D1 M14;p_id=0.350;stop=tag34 tga58;splice=53
1810037K07	FASTA	match	1179	1382	4.4e-13	+	.	Target=JAK3_MOUSE 409 477;Gap=M9 I1 M9 F1 M10 R1 M40;p_id=0.580;stop=tga1263
1810038B01	FASTA	match	159	971	8.4e-89	+	.	Target=SFRS5_MOUSE 1 271;Gap=M99 R1 M8 F1 M60 I1 M16 D1 M87;p_id=0.941;splice=284 355 454 524 598 709;alternate_frameshift=455-454
1810042M16	FASTA	match	4	1167	0	+	.	Target=SYW_MOUSE 92 479;Gap=M388;p_id=0.992;stop=taa1156;splice=55 164 284 467 568 855 996
1810044G20	FASTA	match	3	1086	2.1e-79	+	.	Target=LTBP3_MOUSE 908 1267;Gap=M63 R1 M12 F1 M92 F1 M26 R1 M16 D1 M126 F1 M25;p_id=0.981;splice=159 243 372 510 672 753 885
1810045C04	FASTA	match	75	400	5.7e-34	+	.	Target=LUC7L_MOUSE 1 85;Gap=M21 D24 R1 M64;p_id=0.780;splice=135 206 301;alternate_frameshift=137-208
1810059D21	FASTA	match	236	769	2.6e-72	+	.	Target=CCDN2_RAT 1 184;Gap=M156 I6 M22;p_id=0.783;stop=taa704 taa716 tag755;splice=427
1810061P10	FASTA	match	59	410	0.0011	+	.	Target=SPR2J_MOUSE 1 108;Gap=M20 F1 M29 D9 M18 I1 M10 I1 M11 D2 M18;p_id=0.454;stop=tag228;intronic_stop=228
1810062O14	FASTA	match	1	1419	4e-111	+	.	Target=TBC10_MOUSE 12 496;Gap=M17 D2 M7 D2 M17 D1 M14 I1 M331 D2 M9 D1 M7 I7 M21 I10 M7 I2 M35;p_id=0.428;stop=taa1375;splice=16 188 288 396 503 618 684 874 1029
1810064C02	FASTA	match	85	392	1.1e-43	+	.	Target=SEDL_MOUSE 1 141;Gap=M69 I38 R1 M34;p_id=0.723;splice=177 293
1810064F22	FASTA	match	240	400	1.7e-06	+	.	Target=ENV_GALV 47 99;Gap=M16 D1 M7 R1 M30;p_id=0.481
1810073J04	FASTA	match	89	603	8.3e-60	+	.	Target=TPD53_MOUSE 1 205;Gap=M129 I33 R1 M43;p_id=0.839;splice=107 223 372 474;alternate_frameshift=475-474
1810074D23	FASTA	match	599	1165	0.0047	+	.	Target=FOI_DROME 531 702;Gap=M15 D4 M21 D7 M57 D1 M49 D4 M10 D3 M14 I2 M4;p_id=0.241;stop=tag1097 tga1103 tga1154;splice=692 762 861 1020
1810074E05	FASTA	match	141	1145	4e-204	+	.	Target=DMD_MOUSE 3069 3403;Gap=M335;p_id=0.997;stop=tga1140;splice=201 276 478 564 722 889 1001
2010002E09	FASTA	match	57	498	9.1e-91	+	.	Target=PA2GA_MOUSE 1 147;Gap=M55 F1 M92;p_id=0.986;splice=99 245 355
2010002M09	FASTA	match	736	993	0.00099	+	.	Target=T2A1_ANASP 144 230;Gap=M35 I2 M25 I1 M16 D2 M8;p_id=0.326;stop=tga931
2010002O16	FASTA	match	114	296	0.0018	+	.	Target=PRTP_HHV1F 253 313;Gap=M44 D1 M11 I1 M5;p_id=0.387;stop=tga186 tga228
2010003I19	FASTA	match	122	752	1.4e-20	+	.	Target=RPC7_HUMAN 3 220;Gap=M92 D4 M19 D1 M20 I2 M16 I1 M20 I10 M31 F1 M7;p_id=0.466;splice=232 362 431 488 562 676
2010003O02	FASTA	match	400	546	5.3e-10	+	.	Target=JAK3_MOUSE 413 465;Gap=M3 I4 M7 F1 M11 R1 M28;p_id=0.717;stop=tga472 tga478
2010004G08	FASTA	match	79	1559	2e-129	+	.	Target=FIBP_MOUSE 1 337;Gap=M251 D25 R1 M22 D93 R1 M29 D39 F1 M35;p_id=0.678;stop=tga1554;splice=163 362 489 590 724;intronic_frameshift=831-905 971-1249 1336-1454
2010005I24	FASTA	match	82	348	1.1e-44	+	.	Target=LM1P_MOUSE 1 88;Gap=M78 D1 M10;p_id=0.899;stop=tga331;splice=149
2010006M08	FASTA	match	114	682	7.4e-82	+	.	Target=ISG20_MOUSE 1 301;Gap=M143 I78 M1 I33 R1 M46;p_id=0.631;splice=341 542
2010007L08	FASTA	match	747	1267	1.1e-41	+	.	Target=FHL17_MOUSE 2 175;Gap=M16 R1 M158;p_id=0.454;stop=tag821
2010009P14	FASTA	match	114	682	2.3e-81	+	.	Target=ISG20_MOUSE 1 301;Gap=M143 I78 M1 I33 R1 M46;p_id=0.631;splice=341 542
2010010A06	FASTA	match	129	380	5.7e-36	+	.	Target=EPHA1_MOUSE 898 978;Gap=M16 D1 F1 M27 D2 R1 M38;p_id=0.929;splice=136
2010011E17	FASTA	match	85	351	7.7e-45	+	.	Target=LM1P_MOUSE 1 88;Gap=M78 D1 M10;p_id=0.899;stop=tga334;splice=152
2010013M14	FASTA	match	836	973	5.9e-08	+	.	Target=NEDD4_RAT 35 75;Gap=M29 D5 M12;p_id=0.522;stop=tag932;intronic_stop=932
2010015C13	FASTA	match	168	1279	3.2e-168	+	.	Target=GPT_MOUSE 1 411;Gap=M56 I40 R1 M315;p_id=0.903;splice=334 548 695 780 969 1057 1213;alternate_frameshift=335-334
2010015F10	FASTA	match	3	149	2.5e-24	+	.	Target=PAIP2_HUMAN 80 128;Gap=M49;p_id=0.939;stop=tga138;splice=83
2010106C01	FASTA	match	169	1280	1.3e-167	+	.	Target=GPT_MOUSE 1 411;Gap=M56 I40 R1 M315;p_id=0.903;splice=335 549 696 781 970 1058 1214;alternate_frameshift=336-335
2010107E08	FASTA	match	129	380	4.6e-36	+	.	Target=EPHA1_MOUSE 898 978;Gap=M16 D1 F1 M27 D2 R1 M38;p_id=0.929;splice=136
2010107M23	FASTA	match	116	684	1.5e-80	+	.	Target=ISG20_MOUSE 1 301;Gap=M143 I78 M1 I33 R1 M46;p_id=0.631;splice=343 544
2010111E04	FASTA	match	82	348	7.8e-45	+	.	Target=LM1P_MOUSE 1 88;Gap=M78 D1 M10;p_id=0.899;stop=tga331;splice=149
2010204A19	FASTA	match	86	655	6.1e-59	+	.	Target=PRRX1_HUMAN 81 246;Gap=M119 D24 M47;p_id=0.868;stop=taa497;splice=86 262 444 516;alternate_stop=497
2010208O10	FASTA	match	13	547	4.4e-24	+	.	Target=LSM5_MOUSE 1 85;Gap=M47 D93 F1 M38;p_id=0.472;splice=55 459 532;intronic_frameshift=153-433
2010300B13	FASTA	match	607	699	7.8e-09	+	.	Target=JAK3_MOUSE 422 452;Gap=M5 F1 M11 R1 M15;p_id=0.903
2010300F17	FASTA	match	678	836	3.4e-06	+	.	Target=JAK3_MOUSE 407 459;Gap=M53;p_id=0.509;stop=tag741
2010300P06	FASTA	match	828	919	0.009	+	.	Target=TN13B_MOUSE 134 163;Gap=M17 D1 M2 R1 M11;p_id=0.645
2010301L01	FASTA	match	39	272	0.0087	+	.	Target=QCRA_MYCTU 7 83;Gap=M39 D3 M29 I2 M7;p_id=0.300;stop=tga219;splice=259
2010308F09	FASTA	match	301	489	2.2e-09	+	.	Target=RS27_HOMAM 9 73;Gap=M12 I1 M9 R1 M31 I1 F1 M11;p_id=0.554;stop=tga310;splice=313
2010312D17	FASTA	match	120	560	8.3e-85	+	.	Target=CCL25_MOUSE 1 144;Gap=M138 D3 M6;p_id=0.925;stop=taa522;splice=192 310 423
2010315B03	FASTA	match	20	166	7.2e-11	+	.	Target=JAK3_MOUSE 411 459;Gap=M16 F1 M11 R1 M22;p_id=0.776
2010320H07	FASTA	match	46	1261	1.2e-100	+	.	Target=ENP1_CHICK 131 494;Gap=M55 D38 M1 F1 M75 D2 M65 D1 M168;p_id=0.474;stop=taa301 tag214 tga238;splice=559 823 934 1069;intronic_stop=301 214 238
2010320L16	FASTA	match	184	1134	1e-193	+	.	Target=RM03_MOUSE 1 317;Gap=M317;p_id=0.950;stop=taa1096;splice=275 460 552 651 751 812 921 999
2200001D17	FASTA	match	39	293	0.0066	+	.	Target=PDLI4_CHICK 82 168;Gap=M20 I4 M14 I2 M32 D4 M15;p_id=0.352;stop=tga222
2200003C12	FASTA	match	61	412	0.0013	+	.	Target=SPR2J_MOUSE 1 108;Gap=M20 F1 M29 D9 M18 I1 M10 I1 M11 D2 M18;p_id=0.454;stop=tag230;intronic_stop=230
2210008A03	FASTA	match	93	1055	4.6e-41	+	.	Target=DSD1_SCHPO 29 356;Gap=M54 I3 M8 D1 M30 D2 M136 I12 M80 D5 M5;p_id=0.393;stop=tga1035;splice=147 890;intronic_stop=1035
2210009E01	FASTA	match	282	674	0.0038	+	.	Target=COX3_PLAVI 26 148;Gap=M20 D7 M7 I3 M28 I4 M28 D5 M18 D3 M15;p_id=0.261;stop=taa378 taa441 taa633 taa636 tag396 tag597 tag654 tga435 tga552;intronic_stop=552
2210009F20	FASTA	match	593	1028	2.6e-26	+	.	Target=POL2_MOUSE 1013 1167;Gap=M11 R1 M20 R1 M61 R1 M29 R1 M11 I7 M5 R1 M2 I1 M8;p_id=0.529;stop=taa735 taa783 tag905 tga795
2210012E08	FASTA	match	126	1255	2.9e-209	+	.	Target=MLN64_MOUSE 1 381;Gap=M122 I4 R1 M255;p_id=0.990;splice=347 425 490 544 662 761 817 910 973 1069 1149;alternate_frameshift=491-490
2210013K02	FASTA	match	535	1758	1.2e-05	+	.	Target=EXUT_BACSU 9 409;Gap=M77 I4 M15 I2 M7 D1 M34 I1 M8 D2 M91 D13 M42 I5 M16 I2 M31 D4 M25 D1 M41;p_id=0.204;stop=taa853 tag850;splice=595 661 798 877 929 996 1142 1298 1488 1554 1653
2210014P11	FASTA	match	65	328	3.5e-49	+	.	Target=SEPW1_RAT 1 88;Gap=M88;p_id=0.989;stop=tga98;splice=90 115 169 244
2210015D19	FASTA	match	63	254	1.9e-16	+	.	Target=UBC2_CAEEL 1 101;Gap=M12 R1 M17 I37 F1 M35;p_id=0.604;splice=86 149;alternate_frameshift=148-149
2210015F02	FASTA	match	205	453	0.0076	+	.	Target=NAB1_RAT 89 172;Gap=M15 D3 M34 D1 M21 I1 M1 I4 M8;p_id=0.318;stop=taa439 tag250 tag256
2210018P21	FASTA	match	1093	1311	0.0024	+	.	Target=RNAS7_HUMAN 51 122;Gap=M50 D1 M22;p_id=0.315;stop=taa1162 taa1213
2210020O09	FASTA	match	126	260	0.0057	+	.	Target=ASSY_METMA 150 194;Gap=M45;p_id=0.311;stop=tga198
2210023K21	FASTA	match	70	1146	3.4e-174	+	.	Target=ASAHL_HUMAN 2 360;Gap=M359;p_id=0.763;stop=tga1138;splice=272 437 564 655 732 905 968 1035 1064 1142
2210036I06	FASTA	match	63	390	2e-08	+	.	Target=SPR2J_MOUSE 1 105;Gap=M20 F1 M30 D4 M55;p_id=0.633;stop=taa151
2210402N03	FASTA	match	225	764	2e-46	+	.	Target=ARF4_ARATH 14 192;Gap=M46 D1 M133;p_id=0.439;stop=tga726
2210403D11	FASTA	match	323	568	0.0039	+	.	Target=NOP14_HUMAN 564 635;Gap=M37 D4 M5 D4 M12 D3 M9 I1 M8;p_id=0.289;stop=taa326 taa338 taa467 taa533 tag455 tga503 tga518
2210403F13	FASTA	match	1936	2103	2.2e-10	+	.	Target=JAK3_MOUSE 407 459;Gap=M6 D3 M14 F1 M11 R1 M22;p_id=0.661
2210403N08	FASTA	match	6	297	2e-18	+	.	Target=RUSC1_HUMAN 387 492;Gap=M33 I9 M23 F1 M41;p_id=0.481;stop=tag57;splice=178 277
2210404G21	FASTA	match	92	241	0.00083	+	.	Target=EGFL7_HUMAN 86 134;Gap=M5 D1 M44;p_id=0.280;stop=taa212 tag185 tag194 tga179
2210404G23	FASTA	match	364	615	0.0002	+	.	Target=PRP19_YEAST 130 212;Gap=M29 D1 M27 D1 M14 I1 M12;p_id=0.318;stop=taa379 taa457 tag409 tag433 tag526
2210405L11	FASTA	match	1039	1370	1.6e-06	+	.	Target=BRP14_MOUSE 25 129;Gap=M20 I1 M20 F1 M1 D5 M9 D5 M5 I2 M7 I4 M10 F1 M18 D2 M8;p_id=0.359;stop=taa1341 tag1153 tag1229 tga1350
2210406H18	FASTA	match	80	517	0.0054	+	.	Target=LIFR_HUMAN 84 222;Gap=M51 D4 M71 D3 M17;p_id=0.233;stop=taa296 taa383 taa404 taa443 tag92 tga188 tga203
2210408O09	FASTA	match	171	1232	7.8e-11	+	.	Target=ENV_IPMAE 8 386;Gap=M63 D1 M19 D4 M8 F1 M7 I6 M35 I10 M8 D1 M4 I2 R1 M16 I1 M26 D3 M40 I8 M7 I6 M3 I1 M11 I4 M24 D4 M70;p_id=0.332;stop=taa900 tga762
2210410M09	FASTA	match	64	415	0.0012	+	.	Target=SPR2J_MOUSE 1 108;Gap=M20 F1 M29 D9 M18 I1 M10 I1 M11 D2 M18;p_id=0.454;stop=tag233;intronic_stop=233
2210411C18	FASTA	match	458	703	0.0095	+	.	Target=NU1M_ARTSA 24 113;Gap=M41 I1 M8 I7 M33;p_id=0.289;stop=tag551 tga542 tga674
2210413J24	FASTA	match	1160	1318	4.4e-12	+	.	Target=JAK3_MOUSE 407 459;Gap=M20 F1 M11 R1 M22;p_id=0.755
2210413N07	FASTA	match	24	1302	0	+	.	Target=SEBP2_RAT 426 847;Gap=M29 D3 M169 D1 F1 M224;p_id=0.948;splice=165 332 471 632 853 1008 1198;alternate_frameshift=626-630
2210415J04	FASTA	match	112	403	6.9e-43	+	.	Target=DTNB_MOUSE 601 697;Gap=M20 F1 M77;p_id=0.959;splice=115
2210416J07	FASTA	match	1086	1229	1e-05	+	.	Target=NEDD4_MOUSE 29 73;Gap=M6 D3 M39;p_id=0.438;stop=taa1182
2210418B18	FASTA	match	355	545	0.0037	+	.	Target=JAK3_MOUSE 428 497;Gap=M10 R1 M7 I1 M14 I3 M14 I2 M19;p_id=0.443;stop=tga495 tga537
2210418G03	FASTA	match	69	760	3.6e-48	+	.	Target=LIPG_MOUSE 1 296;Gap=M26 D1 M41 I66 M3 R1 M160;p_id=0.387;splice=173 291 401 538 685
2210418O10	FASTA	match	263	1814	1.5e-19	+	.	Target=ZNF20_HUMAN 2 532;Gap=M62 I55 M17 I10 M198 D1 M3 D22 M83 F1 M20 I2 M10 D3 M30 D27 M41;p_id=0.384;stop=taa1124 taa1160 taa1172 taa1244 taa1782 tag1091 tag1668 tag1725 tga671 tga1154 tga1193 tga1292 tga1322 tga1388 tga1521 tga1806;splice=271 398 459;intronic_stop=1124 1160 1668 1154
2210420E24	FASTA	match	185	733	4.5e-17	+	.	Target=RPF1_YEAST 9 196;Gap=M22 I1 M12 I2 M25 D4 M8 D2 M12 I2 M28 I1 M51 I2 M10 I1 M6 I2 M3;p_id=0.340;stop=taa653 taa689;splice=244 301 382 478
2210421G13	FASTA	match	181	1287	2.6e-45	+	.	Target=APOL3_HUMAN 75 402;Gap=M46 D35 M188 D6 M94;p_id=0.409;stop=tga1276;splice=181 308 413
2300001D04	FASTA	match	106	662	1.2e-75	+	.	Target=DGAT1_MOUSE 339 499;Gap=M38 D25 R1 M123;p_id=0.866;splice=358 446 509;intronic_frameshift=219-293
2300005B03	FASTA	match	35	232	0.00027	+	.	Target=SLUR1_MOUSE 37 104;Gap=M14 I2 M52;p_id=0.294;stop=tga227;splice=92
2300007E21	FASTA	match	32	1055	3.4e-32	+	.	Target=TT12_ARATH 150 488;Gap=M23 F1 M18 D4 M115 I2 M181;p_id=0.303;splice=191 289 387 501 569 678 754 824 957 1052
2310002B06	FASTA	match	342	535	3.9e-05	+	.	Target=SFR14_HUMAN 990 1053;Gap=M13 R1 M3 D1 M48;p_id=0.431;stop=taa354;splice=476 518
2310003F17	FASTA	match	26	594	0.0018	+	.	Target=PI5PA_HUMAN 144 361;Gap=M6 D5 M7 D1 M8 I8 M38 R1 M2 I1 M12 I10 M10 I1 M5 I1 M28 D1 M10 I21 M11 D1 M19 D5 M11 D1 M9;p_id=0.302;stop=tag92 tag268 tag505
2310003L22	FASTA	match	435	991	3.8e-07	+	.	Target=BIOC_SERMA 51 234;Gap=M12 D1 M68 I7 M10 R1 M17 D6 M24 D3 M30 I1 M15;p_id=0.268;splice=482 530 634 674 850 911
2310004N22	FASTA	match	353	718	5.4e-69	+	.	Target=MYO1E_RAT 1 122;Gap=M122;p_id=0.918;stop=tag686;splice=355 499 589
2310005A03	FASTA	match	650	799	9.3e-06	+	.	Target=JAK3_MOUSE 404 459;Gap=M7 I6 M11 F1 M10 R1 M22;p_id=0.554;stop=tga656
2310005D12	FASTA	match	103	920	4.2e-33	+	.	Target=ECHM_HUMAN 13 284;Gap=M8 R1 M30 I1 M77 D3 M48 I1 M107;p_id=0.305;splice=205 327 425 626
2310006C03	FASTA	match	416	1004	4.5e-50	+	.	Target=CAD10_HUMAN 78 272;Gap=M96 D1 M1 F1 M98;p_id=0.689
2310007D07	FASTA	match	90	281	2.3e-16	+	.	Target=UBC2_CAEEL 1 101;Gap=M12 R1 M17 I37 F1 M35;p_id=0.604;splice=113 176;alternate_frameshift=175-176
2310007J06	FASTA	match	589	723	7.4e-09	+	.	Target=JAK3_MOUSE 412 459;Gap=M5 I3 M8 F1 M10 R1 M22;p_id=0.750
2310008B10	FASTA	match	636	785	7.3e-10	+	.	Target=JAK3_MOUSE 411 459;Gap=M11 D1 M5 F1 M11 R1 M22;p_id=0.760;stop=tga759
2310008M11	FASTA	match	63	414	0.0011	+	.	Target=SPR2J_MOUSE 1 108;Gap=M20 F1 M29 D9 M18 I1 M10 I1 M11 D2 M18;p_id=0.454;stop=tag232;intronic_stop=232
2310009L13	FASTA	match	953	1189	0.00052	+	.	Target=ECA4_ARATH 558 636;Gap=M21 D7 M9 I8 M4 D1 M37;p_id=0.310;stop=tag1106 tga1016 tga1112;intronic_stop=1016
2310009O10	FASTA	match	998	1559	5.5e-105	+	.	Target=RM47_MOUSE 82 251;Gap=M20 D7 M1 D10 F1 M149;p_id=0.909;splice=998 1059 1111 1208 1339 1435;alternate_frameshift=1081-1112
2310010I19	FASTA	match	38	708	3.4e-25	+	.	Target=WFDC5_HUMAN 1 224;Gap=M46 D1 M79 I1 M1 F1 M23 D1 M14 I2 M27 R1 M7 R1 M9 D5 M6 I4 M5;p_id=0.537;stop=tag649 tga416 tga549;splice=122 266 431
2310011D08	FASTA	match	435	584	0.00097	+	.	Target=SOX13_MOUSE 703 759;Gap=M4 D1 M9 I6 M4 I1 M13 I1 M19;p_id=0.448;stop=tag501
2310011F05	FASTA	match	244	381	0.0094	+	.	Target=HIOM_HUMAN 83 130;Gap=M9 I2 M37;p_id=0.312;stop=taa307 taa319 tag256
2310012A05	FASTA	match	23	693	3.8e-23	+	.	Target=WFDC5_HUMAN 1 224;Gap=M46 D1 M79 I1 M1 F1 M23 D1 M14 I2 M27 R1 M7 R1 M9 D5 M6 I4 M5;p_id=0.537;stop=tag634 tga401 tga534;splice=107 251 416
2310012G20	FASTA	match	82	198	0.01	+	.	Target=SPEA_PHOLL 34 74;Gap=M19 I2 M20;p_id=0.390;stop=taa160 tag157 tga109 tga121 tga127 tga151;splice=107
2310012H03	FASTA	match	64	228	0.0034	+	.	Target=IF31_HUMAN 109 173;Gap=M25 I3 M17 I7 M13;p_id=0.277;stop=taa115 taa133 taa139 taa178 taa181 tag172
2310012N15	FASTA	match	433	976	5.8e-07	+	.	Target=TRIM9_MOUSE 634 805;Gap=M24 D3 M46 D7 M11 I4 M61 D3 M8 F1 M18;p_id=0.254;splice=612 715 841
2310014F07	FASTA	match	496	770	6.8e-07	+	.	Target=LIN1_HUMAN 1129 1229;Gap=M8 D1 M28 I1 M35 R1 M4 I8 M5 I1 M11;p_id=0.333;stop=taa598 taa658 tag562 tga667 tga735
2310015K15	FASTA	match	234	428	0.0011	+	.	Target=SYH_ONYPE 112 175;Gap=M5 D2 M10 D1 M4 I2 M43;p_id=0.313;stop=taa300 tag387 tga249 tga336 tga411
2310015O17	FASTA	match	473	748	0.00024	+	.	Target=MSHR_CEBAL 92 189;Gap=M21 I5 M51 I1 M20;p_id=0.306;stop=tag539
2310016H04	FASTA	match	1161	1244	0.0084	+	.	Target=DCHS_VIBAN 352 379;Gap=M28;p_id=0.536;stop=tga1188
2310016J22	FASTA	match	234	1351	4.2e-80	+	.	Target=PINC_HUMAN 1 326;Gap=M288 D47 R1 M38;p_id=0.869;splice=389 456 577 727 878 971 1020 1096 1236;alternate_frameshift=1097-1237
2310020H05	FASTA	match	401	610	0.0025	+	.	Target=CIAH_STRR6 230 304;Gap=M46 I5 M24;p_id=0.320;stop=taa575 tag437 tga410;splice=447
2310020N01	FASTA	match	371	1594	1.3e-85	+	.	Target=SMOO_HUMAN 495 918;Gap=M23 I5 M19 D2 M80 I21 M9 I50 M14 D3 M153 D55 M50;p_id=0.589;stop=taa1421;splice=511 664 740 834 1008 1126 1278 1443;alternate_stop=1421
2310020N23	FASTA	match	353	718	9.4e-80	+	.	Target=MYO1E_RAT 1 122;Gap=M122;p_id=0.918;stop=tag686;splice=355 499 589
2310021B11	FASTA	match	66	924	1.8e-205	+	.	Target=CCNC_MOUSE 1 286;Gap=M5 F1 M281;p_id=0.997;splice=161 268 353 423 475 531 567 659 727 807
2310021H13	FASTA	match	1502	1615	0.0094	+	.	Target=MATK_CERME 206 244;Gap=M19 I1 M19;p_id=0.359;stop=taa1583
2310021I05	FASTA	match	707	799	0.0075	+	.	Target=NEDD4_MOUSE 38 68;Gap=M31;p_id=0.484;stop=tag710 tag716
2310021N16	FASTA	match	314	541	0.0086	+	.	Target=OTCC2_STAEP 102 185;Gap=M36 I8 M40;p_id=0.238;stop=taa368 taa413 tga323
2310022A10	FASTA	match	762	969	0.0041	+	.	Target=PSS8_MOUSE 261 318;Gap=M7 D5 M15 D5 M13 F1 M9 D1 M14;p_id=0.406;stop=tag765 tag864 tga855;intronic_stop=855
2310022K06	FASTA	match	1028	1117	5.2e-10	+	.	Target=NEDD4_MOUSE 39 68;Gap=M30;p_id=0.667;stop=tga1076
2310026A09	FASTA	match	485	781	0.003	+	.	Target=ENV_MLVRK 169 267;Gap=M9 D5 M30 I1 M21 I4 M34;p_id=0.269;stop=tag533
2310026D05	FASTA	match	3	332	7.3e-10	+	.	Target=TIAR_HUMAN 20 131;Gap=M105 I2 M5;p_id=0.857;stop=taa318;splice=74 173 228
2310028E21	FASTA	match	188	358	0.0041	+	.	Target=MCPH1_MOUSE 259 314;Gap=M34 D1 M22;p_id=0.351;stop=tag200
2310028P13	FASTA	match	1159	1242	0.0077	+	.	Target=DCHS_VIBAN 352 379;Gap=M28;p_id=0.536;stop=tga1186
2310029O18	FASTA	match	658	771	0.0041	+	.	Target=ERO1B_HUMAN 98 135;Gap=M38;p_id=0.316;stop=tga700 tga727
2310030L04	FASTA	match	372	509	0.0061	+	.	Target=GP42_RAT 187 232;Gap=M46;p_id=0.326;stop=tag468 tga441
2310031A18	FASTA	match	614	790	0.00025	+	.	Target=PR73_MMTVC 151 209;Gap=M59;p_id=0.373;stop=tag701 tga683 tga722
2310031G24	FASTA	match	898	987	0.0014	+	.	Target=OR1A2_HUMAN 210 240;Gap=M7 I1 M23;p_id=0.516;stop=tag928
2310032L22	FASTA	match	356	526	0.0016	+	.	Target=TYSY_METTH 80 130;Gap=M15 D5 M11 D2 M4 I1 M20;p_id=0.362;stop=taa431 tag491 tag500 tga386
2310033G09	FASTA	match	5	541	1.1e-126	+	.	Target=GPX41_RAT 20 198;Gap=M179;p_id=0.972;stop=tga164
2310033G23	FASTA	match	33	215	0.0059	+	.	Target=NLTP2_TOBAC 47 100;Gap=M5 D6 M10 D1 M39;p_id=0.344;stop=tga177
2310034C04	FASTA	match	179	1216	5e-09	+	.	Target=NCF1_HUMAN 26 284;Gap=M51 D1 M13 D2 M37 D2 M10 I1 M17 I1 M25 D2 M22 D1 M9 D58 M10 D23 M63;p_id=0.218;stop=taa827 tag851 tag905;splice=256 332 510 692 1164;intronic_stop=827 851 905
2310034N23	FASTA	match	136	390	0.00029	+	.	Target=DEND_RAT 478 563;Gap=M11 D7 M7 I1 M4 I4 M10 I1 M22 I2 M24;p_id=0.344;stop=tag385 tga151;splice=374
2310035M22	FASTA	match	482	631	0.00093	+	.	Target=NADE_HALN1 19 68;Gap=M50;p_id=0.340;stop=tag530 tag554 tga491
2310035N15	FASTA	match	957	1109	0.0043	+	.	Target=RECO_AGRT5 163 214;Gap=M46 I1 M5;p_id=0.404;stop=taa1086 tga1053
2310035O12	FASTA	match	113	205	0.0047	+	.	Target=PRPF3_MOUSE 442 472;Gap=M31;p_id=0.452;stop=taa179
2310038D14	FASTA	match	463	627	0.0016	+	.	Target=MPCP_HUMAN 267 321;Gap=M55;p_id=0.291;stop=taa526 taa541 taa568 tag472 tga532
2310038E17	FASTA	match	194	427	1.2e-18	+	.	Target=TLM_MOUSE 140 215;Gap=M60 D2 M16;p_id=0.590;stop=tag365
2310038L10	FASTA	match	66	233	0.0051	+	.	Target=IF31_HUMAN 109 174;Gap=M25 I3 M17 I7 M14;p_id=0.288;stop=taa117 taa135 taa141 taa180 taa183 tag174
2310038P10	FASTA	match	254	295	0.0046	+	.	Target=MUC5A_HUMAN 726 739;Gap=M14;p_id=0.643;stop=tag263
2310039D10	FASTA	match	505	813	0.004	+	.	Target=LIMD1_MOUSE 375 481;Gap=M18 I1 M8 I1 M11 I10 M12 D10 M8 D1 M21 I2 M4 I1 M10;p_id=0.322;stop=taa625 tga658 tga712;intronic_stop=658
2310039H01	FASTA	match	88	2103	0	+	.	Target=MTO1_HUMAN 1 697;Gap=M17 I1 M357 I25 M289 D1 M8;p_id=0.837;stop=tga2095;splice=301 501 619 909 1022 1213 1344 1549 1721 1840 2001
2310039H09	FASTA	match	80	878	2.2e-107	+	.	Target=ARD1H_HUMAN 1 236;Gap=M157 D30 F1 M79;p_id=0.853;splice=100 199 258 304 420 465 550;alternate_frameshift=550-641
2310039H16	FASTA	match	387	877	0.0018	+	.	Target=PRGR_CANFA 128 302;Gap=M13 R1 M6 I2 M13 I5 M28 I1 M31 D3 M19 D1 M12 I1 M20 I6 M18;p_id=0.313;stop=taa423 tag728 tga557
2310042H03	FASTA	match	171	329	0.0055	+	.	Target=HXD12_CHICK 36 83;Gap=M24 D3 M5 D1 M8 D3 M3 I2 M6;p_id=0.418;stop=tag282
2310043O15	FASTA	match	61	412	2.9e-05	+	.	Target=SPR2J_MOUSE 1 108;Gap=M20 F1 M29 D9 M18 I1 M10 I1 M11 D2 M18;p_id=0.454;stop=tag230;intronic_stop=230
2310045B05	FASTA	match	471	668	0.0038	+	.	Target=MATK_SPOIN 377 442;Gap=M66;p_id=0.288;stop=taa621 taa627 tag615 tga489
2310045N14	FASTA	match	353	526	0.001	+	.	Target=NU4LM_LOCMI 6 63;Gap=M58;p_id=0.293;stop=taa455
2310046A20	FASTA	match	1920	2030	0.0042	+	.	Target=HEX3_ADE05 375 411;Gap=M37;p_id=0.378;stop=tag1962
2310046E09	FASTA	match	100	1610	0	+	.	Target=GP2_RAT 1 531;Gap=M77 D1 M391 R1 M6 I28 M29;p_id=0.812;splice=178 625 736 948 1097 1343 1506 1551;alternate_frameshift=1506-1505
2310047K21	FASTA	match	856	1049	0.0023	+	.	Target=KLRA2_MOUSE 181 245;Gap=M13 R1 M52;p_id=0.369;stop=taa883 tag877 tag969 tga886 tga1041
2310047L11	FASTA	match	313	543	4e-05	+	.	Target=VNNL3_DROME 105 181;Gap=M77;p_id=0.247;stop=taa526 tag487 tag493
2310047P07	FASTA	match	39	233	1.7e-05	+	.	Target=KTNA1_HUMAN 106 169;Gap=M31 D1 M33;p_id=0.338;stop=taa192 tga84
2310050B05	FASTA	match	64	210	8.6e-06	+	.	Target=NEDD4_MOUSE 20 68;Gap=M49;p_id=0.367;stop=tga145 tga190
2310050J15	FASTA	match	355	516	2.1e-13	+	.	Target=COEA1_MOUSE 1738 1798;Gap=M5 D1 M17 I8 M31;p_id=0.565;stop=taa358 tag370
2310050N03	FASTA	match	3	332	4.9e-10	+	.	Target=TIAR_HUMAN 20 131;Gap=M105 I2 M5;p_id=0.857;stop=taa318;splice=74 173 228
2310050O10	FASTA	match	20	742	4.7e-112	+	.	Target=CDK3_HUMAN 65 306;Gap=M222 I1 M19;p_id=0.814;stop=tga386;splice=142 313 415 619
2310050P20	FASTA	match	379	540	0.003	+	.	Target=OR23A_DROME 230 288;Gap=M22 I5 M32;p_id=0.271;stop=taa421 taa430 taa451 taa526 tga391
2310051F07	FASTA	match	647	757	0.00026	+	.	Target=NODD2_RHILP 101 137;Gap=M37;p_id=0.459;stop=taa749
2310051G17	FASTA	match	1101	1271	0.0094	+	.	Target=AZUR_ALCFA 1 58;Gap=M25 I1 M32;p_id=0.310;stop=taa1149 taa1176 taa1233
2310056P07	FASTA	match	372	473	0.0022	+	.	Target=DCD_RALSO 149 181;Gap=M3 D1 M30;p_id=0.441;stop=tga375 tga402;splice=387
2310057A17	FASTA	match	19	192	0.0046	+	.	Target=T2R41_PAPHA 95 152;Gap=M28 I3 M10 D3 M17;p_id=0.328;stop=tag40;splice=106
2310057B04	FASTA	match	233	466	0.0047	+	.	Target=NUOL_BUCAI 134 214;Gap=M36 I1 M11 I2 M31;p_id=0.272;stop=taa317 taa344 tga329 tga392 tga401
2310057C01	FASTA	match	272	601	0.0032	+	.	Target=COX3_RAPCA 84 189;Gap=M17 D6 M23 I10 M8 D8 M48;p_id=0.258;stop=taa473 tga287
2310057J23	FASTA	match	125	283	0.0033	+	.	Target=VNB_INBUS 34 86;Gap=M53;p_id=0.340;stop=tga161 tga194;splice=127
2310058A03	FASTA	match	180	800	6.3e-119	+	.	Target=WFDC1_MOUSE 1 208;Gap=M192 I1 M15;p_id=0.938;stop=tga783;splice=299 489 573 714
2310058D17	FASTA	match	239	355	0.0017	+	.	Target=SCO1_HUMAN 47 92;Gap=M10 I1 M12 I6 M17;p_id=0.348;stop=tga341;splice=350
2310061C15	FASTA	match	100	383	1.8e-32	+	.	Target=DC13_MOUSE 1 80;Gap=M27 D15 R1 M53;p_id=0.842;splice=224 296;alternate_frameshift=180-224
2310061K24	FASTA	match	788	1687	1.5e-15	+	.	Target=SET3_YEAST 117 412;Gap=M32 I1 M30 I4 M43 D1 M21 D4 M12 F1 M7 D6 M7 I2 M9 I1 M13 D3 M37 I1 M8 R1 M14 I8 M13 D4 M7 D3 M26;p_id=0.268;stop=tag1344 tag1431 tga1383 tga1398 tga1464;splice=852 933 992 1165 1204 1435 1566 1684
2310063B08	FASTA	match	228	694	4.6e-110	+	.	Target=IL1F5_MOUSE 1 157;Gap=M82 I1 R1 M74;p_id=0.994;splice=259 345 473;alternate_frameshift=473-472
2310065B16	FASTA	match	892	1017	0.0076	+	.	Target=NIFN_HERSE 319 362;Gap=M13 I2 M29;p_id=0.386;stop=tga964 tga982
2310065J03	FASTA	match	999	1112	0.0062	+	.	Target=LRC3B_HUMAN 132 169;Gap=M38;p_id=0.395;stop=tag1017
2310065L22	FASTA	match	4	469	1.5e-71	+	.	Target=FGF22_MOUSE 1 163;Gap=M96 I8 F1 M59;p_id=0.945;splice=190 294;alternate_frameshift=291-292
2310066D20	FASTA	match	1189	1302	0.0062	+	.	Target=UL51_EHV4 149 186;Gap=M38;p_id=0.395;stop=taa1276
2310066F03	FASTA	match	21	429	4e-05	+	.	Target=HTRA1_HUMAN 2 125;Gap=M14 D1 F1 M17 I2 M15 D1 M5 I1 M12 D5 M16 D8 M42;p_id=0.302;splice=56
2310066G22	FASTA	match	57	1383	1.3e-123	+	.	Target=SUPT3_HUMAN 17 400;Gap=M25 D2 M38 I1 F1 M269 D57 M51;p_id=0.743;splice=258 359 444 531 622 762 838 951 1059 1230 1341
2310066I10	FASTA	match	82	753	3.3e-51	+	.	Target=209L2_MACMU 41 244;Gap=M35 D1 M12 D22 M104 I3 M50;p_id=0.401;stop=tga739;splice=94 178 247 334 486 599
2310066I22	FASTA	match	100	383	8.3e-33	+	.	Target=DC13_MOUSE 1 80;Gap=M27 D15 R1 M53;p_id=0.842;splice=224 296;alternate_frameshift=180-224
2310066N15	FASTA	match	140	460	0.0038	+	.	Target=CSN8_HUMAN 98 209;Gap=M7 I1 M24 I3 M20 I4 M21 D3 M32;p_id=0.261;stop=taa239 tga182 tga302 tga362 tga383
2310067P03	FASTA	match	342	482	0.0076	+	.	Target=PGK2_METAC 125 171;Gap=M47;p_id=0.298;stop=tag468
2310068J10	FASTA	match	1344	1457	0.0062	+	.	Target=APBP1_RAT 126 164;Gap=M17 I1 M21;p_id=0.436;stop=tag1428
2310068J16	FASTA	match	26	505	0.00067	+	.	Target=RP3A_MOUSE 179 341;Gap=M19 D4 M7 I4 M27 I1 M10 I4 M10 I6 M26 I1 M9 D7 M15 D2 M24;p_id=0.301;stop=tag398
2310074P13	FASTA	match	60	793	2.4e-142	+	.	Target=PLUCL_MOUSE 1 271;Gap=M210 I26 R1 M35;p_id=0.897;splice=273 430 538 688 752;alternate_frameshift=689-688
2310075K07	FASTA	match	87	320	0.0009	+	.	Target=UBP8_HUMAN 316 393;Gap=M17 I3 M25 I2 M8 D5 M23;p_id=0.289;stop=tga264 tga294
2310076G09	FASTA	match	365	553	0.0056	+	.	Target=HXD4A_BRARE 181 235;Gap=M14 D9 M19 I1 M21;p_id=0.344;stop=taa410 tag446;intronic_stop=410
2310076G13	FASTA	match	1039	1212	0.00051	+	.	Target=JOS1_MOUSE 6 71;Gap=M22 I8 M5 D1 M12 I1 M18;p_id=0.343;stop=taa1108 taa1141 taa1186 tag1189
2310076O14	FASTA	match	218	1156	2e-47	+	.	Target=APOL6_HUMAN 3 327;Gap=M22 I2 M3 I8 M264 I3 M16 D1 M7;p_id=0.445;stop=tga1151;splice=261 1060
2310079F09	FASTA	match	37	147	0.0097	+	.	Target=NLPD_ECOLI 14 50;Gap=M37;p_id=0.432;stop=tga79
2310079N15	FASTA	match	1275	1415	0.0099	+	.	Target=NCYM_HUMAN 10 56;Gap=M8 I3 M11 D3 M25;p_id=0.400;stop=tga1371
2310079P03	FASTA	match	326	917	2.6e-14	+	.	Target=TATD_ECOLI 56 256;Gap=M20 D4 M7 D2 M16 D1 M53 I7 M2 F1 M5 I22 M25 D8 M7 D10 M37;p_id=0.292;splice=461 504 590 631 702 829
2400003E16	FASTA	match	39	597	2.4e-41	+	.	Target=TMED5_PONPY 12 230;Gap=M52 F1 M1 I32 M36 I1 M97;p_id=0.461;splice=194 378;alternate_frameshift=194-195
2400003M24	FASTA	match	87	437	5.9e-26	+	.	Target=SCYB7_PIG 1 119;Gap=M39 I2 M78;p_id=0.521;stop=tga426;splice=207 337
2400007A17	FASTA	match	12	995	9.9e-178	+	.	Target=ST4A1_RAT 1 285;Gap=M247 D43 M38;p_id=0.869;stop=taa852;splice=180 311 392 519 614 753 882;alternate_stop=852
2400007E14	FASTA	match	204	434	7.3e-27	+	.	Target=EPC1_MOUSE 1 76;Gap=M55 D1 M21;p_id=0.753;stop=tga387;splice=356
2400007N24	FASTA	match	363	1197	3.1e-136	+	.	Target=RS2_RAT 1 294;Gap=M33 I6 M19 R1 M78 I4 M112 R1 M19 I5 M18;p_id=0.895
2410002J21	FASTA	match	83	1449	8e-47	+	.	Target=ENH_MOUSE 1 588;Gap=M85 I108 M11 F1 M3 I45 M2 I3 M37 D39 M2 F1 M38 D1 M55 I17 M182;p_id=0.350;stop=tga549;splice=178 330 361 656 718 953 1134 1255 1371;intronic_stop=549
2410003H18	FASTA	match	338	687	2.6e-05	+	.	Target=SEN34_MOUSE 87 190;Gap=M9 D3 M26 D1 M17 D2 M18 D1 M3 R1 M14 D5 M7 D1 M10;p_id=0.342;stop=tga661;splice=340 426 494
2410003J18	FASTA	match	133	776	3.1e-133	+	.	Target=SC221_MOUSE 1 216;Gap=M25 I1 R1 M190;p_id=0.995;splice=207 313 474 621;alternate_frameshift=207-206
2410005F23	FASTA	match	39	704	2.1e-100	+	.	Target=RASN_HUMAN 1 190;Gap=M37 D32 M153;p_id=0.847;stop=taa198 tga177;splice=149 245 424 584;alternate_stop=198 177
2410005K20	FASTA	match	1011	1400	0.002	+	.	Target=DNL1_RAT 139 265;Gap=M18 D9 M5 D7 M42 I1 M19 I6 M13 I6 M17;p_id=0.287;stop=tag1395;splice=1139
2410005L11	FASTA	match	36	581	4.6e-48	+	.	Target=LLR1_HUMAN 1 415;Gap=M39 D2 M6 D6 M46 I64 M2 I82 R1 M1 I95 F1 M80;p_id=0.173;stop=taa338 tag498 tga357 tga567;splice=242 341;alternate_frameshift=340-341
2410008J05	FASTA	match	890	1192	0.00098	+	.	Target=FUT7_HUMAN 24 124;Gap=M28 D3 M4 I3 M15 D3 M22 I3 M26;p_id=0.280;stop=tag968
2410008K03	FASTA	match	507	827	0.0058	+	.	Target=DOCK4_HUMAN 1731 1839;Gap=M32 I3 M11 D3 M26 I2 M35;p_id=0.304;stop=tga807;splice=548 672 786
2410012E13	FASTA	match	124	857	0.0035	+	.	Target=YL1_HUMAN 4 260;Gap=M8 R1 M10 D1 M18 I2 M4 I4 M60 D3 M9 D1 M35 D2 M19 I4 M32 I9 M43;p_id=0.242;splice=285 350 452 567 655 707 810
2410013G21	FASTA	match	269	746	4.2e-54	+	.	Target=AIRE_MOUSE 295 553;Gap=M73 I100 F1 M86;p_id=0.614;splice=387 487 596 665;alternate_frameshift=487-488
2410014A08	FASTA	match	178	409	0.0096	+	.	Target=FABI_SALTY 140 218;Gap=M47 F1 M3 I2 M27;p_id=0.367;stop=tga374;splice=358
2410015F24	FASTA	match	558	677	0.0019	+	.	Target=ENTK_PIG 168 204;Gap=M15 D3 M22;p_id=0.475;stop=taa591 tga570 tga609;splice=646
2410015M21	FASTA	match	51	621	7.6e-65	+	.	Target=PBX4_MOUSE 1 379;Gap=M71 I113 M1 I76 F1 M118;p_id=0.501;splice=193 267 421 528;alternate_frameshift=266-267
2410016G21	FASTA	match	35	1055	0	+	.	Target=APTX_MOUSE 2 343;Gap=M50 I2 F1 M290;p_id=0.985;splice=45 182 224 509 569 796 900;alternate_frameshift=184-185
2410016O13	FASTA	match	57	629	1.1e-134	+	.	Target=GPX2_MOUSE 1 191;Gap=M191;p_id=0.990;stop=tga174;splice=278
2410017M09	FASTA	match	463	669	0.0053	+	.	Target=ATPG_CHLRE 177 234;Gap=M17 D9 M24 D2 M17;p_id=0.333;stop=taa472 tag493 tag529;intronic_stop=529
2410018D03	FASTA	match	74	1096	3.1e-122	+	.	Target=LC7L2_HUMAN 1 348;Gap=M257 I1 M48 I2 M10 I3 M19 I1 M7;p_id=0.764;stop=taa1049 tga1058 tga1085;splice=134 229 328 439 583 760 849 879
2410018D18	FASTA	match	482	655	0.0014	+	.	Target=MIAA_SYMTH 224 288;Gap=M45 I6 M8 I1 M5;p_id=0.338;stop=taa587
2410018I08	FASTA	match	154	294	0.0045	+	.	Target=PRIB_VIBPA 53 100;Gap=M35 I1 M12;p_id=0.375;stop=tag211 tga241
2410018L13	FASTA	match	455	826	1.3e-47	+	.	Target=HPCL1_MOUSE 1 125;Gap=M47 I1 M77;p_id=0.792;stop=tag542 tag602
2410022A04	FASTA	match	123	419	0.0044	+	.	Target=SENP2_MOUSE 160 252;Gap=M10 I4 M9 D7 M48 D2 M13 D1 M9;p_id=0.311;stop=tag186;splice=286 401;intronic_stop=186
2410024F20	FASTA	match	693	863	0.00026	+	.	Target=GLGB2_CLOPE 267 329;Gap=M10 I2 M23 I1 M8 I3 M16;p_id=0.333;stop=tga696 tga819 tga843
2410024N13	FASTA	match	141	233	0.0072	+	.	Target=GSPA_ECOLI 48 85;Gap=M17 I7 M14;p_id=0.342;stop=tag171
2410026I20	FASTA	match	262	396	0.0029	+	.	Target=VG1_SPV1R 516 562;Gap=M3 I3 M14 D1 M27;p_id=0.354;stop=taa379
2410038B05	FASTA	match	191	367	0.0007	+	.	Target=BRP14_MOUSE 67 125;Gap=M12 I1 M41 D1 M5;p_id=0.400;stop=taa362
2410046F21	FASTA	match	844	988	0.003	+	.	Target=TPH1_CHICK 47 93;Gap=M23 D1 M3 F1 M21;p_id=0.396;stop=tag968 tga874
2410047I02	FASTA	match	113	250	0.0091	+	.	Target=PROB_WOLSU 94 139;Gap=M46;p_id=0.413;stop=tga176
2410048M24	FASTA	match	175	843	1e-99	+	.	Target=MKNK1_MOUSE 2 224;Gap=M223;p_id=0.937;stop=tag832 tga178;splice=205 307 405 485 559 664 720
2410066O15	FASTA	match	254	985	2e-98	+	.	Target=KLF3_MOUSE 1 240;Gap=M231 D4 M9;p_id=0.955;stop=taa947;splice=310 794
2410078J06	FASTA	match	58	576	4.3e-97	+	.	Target=ST6B1_PANTR 94 266;Gap=M173;p_id=0.838;stop=tga61;splice=66 193 288 445
2410089A21	FASTA	match	94	750	1.3e-108	+	.	Target=TMM33_MOUSE 1 224;Gap=M177 I6 M19 D5 M15 I4 M3;p_id=0.825;stop=taa625 tag730;splice=138 233 421 489
2410116G06	FASTA	match	351	786	2.1e-61	+	.	Target=CT065_HUMAN 1 147;Gap=M83 I1 M11 I1 M38 F1 M13;p_id=0.741
2410118I19	FASTA	match	125	288	8.1e-05	+	.	Target=WDR4_MOUSE 169 223;Gap=M19 R1 M36;p_id=0.473;splice=234
2410119D01	FASTA	match	31	1911	0	+	.	Target=PME17_MOUSE 2 627;Gap=M581 F1 M20 F1 M7 F1 M18;p_id=0.994;splice=103 214 361 496 658 1282 1399 1484 1690 1778
2410137F16	FASTA	match	150	269	0.0019	+	.	Target=BTBD6_HUMAN 331 370;Gap=M40;p_id=0.325;stop=tga219 tga222 tga264;splice=188 268
2410155K19	FASTA	match	135	1681	3.9e-197	+	.	Target=ZRF1_MOUSE 1 515;Gap=M505 R1 M1 D1 M9;p_id=0.981;stop=tga1661;splice=198 389 465 564 706 787 853 945 1067 1217 1306 1376 1561 1662
2410166I05	FASTA	match	252	1199	6e-17	+	.	Target=FA54A_HUMAN 3 347;Gap=M5 I1 M53 I4 M6 D3 M26 I11 M29 D11 M45 D2 M59 I1 M11 I18 M13 I4 M13 I6 M40;p_id=0.280;stop=tga1158 tga1167 tga1191;splice=305 410 520 732 1054
2410172C13	FASTA	match	119	870	3.2e-18	+	.	Target=ZNF44_HUMAN 1 317;Gap=M80 I29 M21 I7 M14 I2 M20 I28 M5 R1 M111;p_id=0.379;stop=taa482 tga401 tga449 tga538;splice=121 248 309
2500001D14	FASTA	match	581	814	0.00028	+	.	Target=POL2_MOUSE 1144 1232;Gap=M39 I2 M15 I8 M12 I1 M12;p_id=0.404;stop=tag605 tga737 tga791
2500002B13	FASTA	match	24	83	0.0028	+	.	Target=TN13B_MOUSE 135 154;Gap=M20;p_id=0.650;stop=tga60
2510003D08	FASTA	match	296	1986	2.4e-48	+	.	Target=ENV_MLVCB 10 643;Gap=M7 I5 M41 D1 M18 I3 M4 I18 M22 I21 M9 D1 M42 D15 M13 I2 M47 I3 M10 I4 M9 I2 M19 I4 M41 D1 M96 I1 M9 D2 M13 I18 M5 D1 M95 I10 M33 R1 M10;p_id=0.327
2510012H20	FASTA	match	39	644	1.1e-121	+	.	Target=GPX1_MOUSE 1 202;Gap=M202;p_id=0.995;stop=tga177;splice=284
2510016L12	FASTA	match	399	810	3.6e-14	+	.	Target=SYI_MOUSE 809 872;Gap=M36 D73 F1 M28;p_id=0.460;intronic_frameshift=506-726
2510017F07	FASTA	match	596	1245	2.5e-07	+	.	Target=POL2_MOUSE 476 749;Gap=M4 D3 M17 D2 M30 I1 M24 I9 F1 M31 I3 M6 I46 M12 F1 M5 F1 M26 I3 M2 R1 M42 I1 M12;p_id=0.326;stop=taa644 taa662 taa665 taa864 taa1055 taa1082 tag686 tag1001 tga849 tga1049 tga1111
2510017J16	FASTA	match	596	1245	2.6e-07	+	.	Target=POL2_MOUSE 476 749;Gap=M4 D3 M17 D2 M30 I1 M24 I9 F1 M31 I3 M6 I46 M12 F1 M5 F1 M26 I3 M2 R1 M42 I1 M12;p_id=0.326;stop=taa644 taa662 taa665 taa864 taa1055 taa1082 tag686 tag1001 tga849 tga1049 tga1111
2510025K24	FASTA	match	35	686	4.1e-83	+	.	Target=DZIP1_MOUSE 615 827;Gap=M19 I5 M9 F1 M7 D4 M2 D5 M171;p_id=0.829;stop=tga132;splice=384 515
2510026G08	FASTA	match	39	644	3.4e-122	+	.	Target=GPX1_MOUSE 1 202;Gap=M202;p_id=0.995;stop=tga177;splice=284
2510026K04	FASTA	match	159	524	8.9e-54	+	.	Target=CYP10_CAEEL 1 122;Gap=M122;p_id=0.713;stop=tga519;splice=161 236 330 398
2510028M20	FASTA	match	39	644	1.9e-122	+	.	Target=GPX1_MOUSE 1 202;Gap=M202;p_id=0.995;stop=tga177;splice=284
2510029J16	FASTA	match	32	415	1.7e-70	+	.	Target=M4K1_MOUSE 701 828;Gap=M128;p_id=0.938;stop=taa44;splice=128 218 289 345
2510041D08	FASTA	match	45	811	1.2e-104	+	.	Target=MED8_MOUSE 1 269;Gap=M41 I13 R1 M215;p_id=0.944;splice=50 169 274 415 497 746
2510042J05	FASTA	match	27	678	1e-82	+	.	Target=DZIP1_MOUSE 615 827;Gap=M19 I5 M9 F1 M7 D4 M2 D5 M171;p_id=0.829;stop=tga124;splice=376 507
2510048F20	FASTA	match	1298	2713	6.2e-61	+	.	Target=PEX6_YEAST 523 998;Gap=M19 D3 M13 I4 M28 D1 M7 D1 M19 D2 M20 I10 M4 I1 M44 I3 M4 D5 M23 I1 M38 D1 M105 I1 M42 I1 M22 I1 M28 D3 M17 D2 M21;p_id=0.320;stop=taa2705;splice=1302 1359 1483 1739 1894 2104 2158 2238 2365 2530
2600001M11	FASTA	match	103	259	1.9e-10	+	.	Target=JAK3_MOUSE 411 462;Gap=M16 F1 M36;p_id=0.654;stop=taa245
2600002D14	FASTA	match	104	190	0.0037	+	.	Target=RADC_FUSNN 168 196;Gap=M29;p_id=0.483;stop=taa155 tga158
2600002M13	FASTA	match	1	271	4.7e-41	+	.	Target=GP137_HUMAN 561 650;Gap=M16 F1 M74;p_id=0.922;splice=61 162 226
2600003C05	FASTA	match	26	916	6.8e-195	+	.	Target=BZFB_MOUSE 1 296;Gap=M71 D1 M225;p_id=0.997;stop=tag239;splice=49 142 238 349 422 480 589 667 781;alternate_stop=239
2600006K01	FASTA	match	97	835	1.8e-06	+	.	Target=JAK3_MOUSE 213 470;Gap=M23 R1 M17 I3 M7 R1 M4 D4 M14 I5 M51 D2 M40 I1 M2 I3 M3 I9 M20 D3 M11 F1 M4 D1 M8 R1 M33;p_id=0.347;stop=taa497 taa623 tga183 tga518 tga563;splice=227
2600013G12	FASTA	match	401	643	0.0055	+	.	Target=COAT_ABMVW 7 87;Gap=M81;p_id=0.235;stop=taa548 tag464 tga545;splice=611
2610001C23	FASTA	match	147	245	0.0017	+	.	Target=ERG25_CANAL 43 76;Gap=M22 I1 M11;p_id=0.324;stop=tag237 tga216
2610002B22	FASTA	match	169	1726	7.7e-108	+	.	Target=SFPQ_HUMAN 217 708;Gap=M34 I1 M7 F1 M3 I4 M312 I1 M9 I1 M9 I1 M16 D3 M8 D5 M8 D14 M13 D2 M12 D12 M31 I3 M7 D2 M12;p_id=0.577;stop=tga190;splice=523 825 921 1118 1203 1312 1370 1540
2610002C10	FASTA	match	24	373	2e-55	+	.	Target=RM49_MOUSE 1 167;Gap=M26 I50 R1 M91;p_id=0.701;splice=101 226;alternate_frameshift=101-100
2610002D21	FASTA	match	38	451	1.9e-09	+	.	Target=RABC_DICDI 8 135;Gap=M45 D3 M15 D4 M35 D1 M21 D2 M12;p_id=0.283;stop=taa404 tga422 tga437;splice=62 154 284 399
2610008K15	FASTA	match	73	2050	2.1e-93	+	.	Target=SRPRB_HUMAN 1 272;Gap=M11 I2 M96 D389 M1 F1 M162;p_id=0.372;stop=taa439 taa898 taa1159 taa1186 taa1330 taa1399 tag607 tag817 tag907 tag916 tag1099 tag1129 tag1270 tag1360 tga724 tga1486 tga1492;splice=220 315 1644 1781 1836;intronic_stop=439 898 1159 1186 1330 1399 607 817 907 916 1099 1129 1270 1360 724 1486 1492
2610009O05	FASTA	match	250	912	8.3e-60	+	.	Target=BTF3_MOUSE 2 205;Gap=M20 D1 M5 D2 M21 D13 M134 D1 M24;p_id=0.643;stop=tag325;splice=423 489 603 805 865
2610011E17	FASTA	match	143	887	4.6e-114	+	.	Target=CRK_MOUSE 1 305;Gap=M203 I57 F1 M45;p_id=0.813;splice=383 749;alternate_frameshift=751-752
2610014F08	FASTA	match	1351	1629	3.6e-16	+	.	Target=SPL11_ORYSA 267 359;Gap=M93;p_id=0.430;stop=tga1588;splice=1432
2610017I04	FASTA	match	81	366	0.0076	+	.	Target=ESR1_CHICK 58 165;Gap=M34 I5 M14 I2 M1 F1 M16 I6 M30;p_id=0.269
2610017J04	FASTA	match	17	346	0.0012	+	.	Target=COX3_MYXGL 10 123;Gap=M21 I4 M52 D2 M20 D2 M8 I4 M5;p_id=0.288;stop=taa125 taa230 tga284
2610019F01	FASTA	match	206	1513	0	+	.	Target=BTBD4_MOUSE 1 442;Gap=M407 I7 M2 D1 M26;p_id=0.939;stop=tga1508;splice=1142
2610019F11	FASTA	match	32	208	9.1e-10	+	.	Target=PGS1_YEAST 369 433;Gap=M44 I6 M15;p_id=0.369;stop=tga197
2610020J05	FASTA	match	87	2016	3.7e-207	+	.	Target=PUS3_MOUSE 1 455;Gap=M315 D188 F1 M140;p_id=0.708;splice=467;intronic_frameshift=1031-1596
2610020P09	FASTA	match	913	1058	3.9e-08	+	.	Target=JAK3_MOUSE 411 459;Gap=M17 F1 M8 I1 F1 M23;p_id=0.735
2610022M12	FASTA	match	85	1347	1.5e-124	+	.	Target=ESC_DROME 1 423;Gap=M4 I2 M12 I2 M27 D3 M8 I1 M367;p_id=0.512;stop=taa1342;splice=132 285 378 444 570 652 744 878 984 1143 1217
2610024J09	FASTA	match	849	2328	1.2e-166	+	.	Target=HTRA2_MOUSE 1 459;Gap=M169 D34 F1 M290;p_id=0.931;splice=1662 1857 1890 1996 2066 2162;intronic_frameshift=1355-1458
2610025G23	FASTA	match	135	1384	1.3e-145	+	.	Target=ORC4_MOUSE 1 434;Gap=M280 I17 R1 M137;p_id=0.959;splice=185 262 353 426 512 561 713 887 974 1031 1127 1195;alternate_frameshift=974-973
2610027N22	FASTA	match	24	766	5.4e-39	+	.	Target=NDKM_MOUSE 1 146;Gap=M73 D59 R1 M36 D43 M37;p_id=0.585;splice=111;intronic_frameshift=242-418
2610028E01	FASTA	match	536	724	2.6e-16	+	.	Target=TLM_MOUSE 126 189;Gap=M7 I1 M56;p_id=0.688;stop=taa551 taa563 tag641
2610028E06	FASTA	match	580	732	3.6e-05	+	.	Target=NEDD4_RAT 20 70;Gap=M51;p_id=0.431;stop=tag721
2610028P08	FASTA	match	71	548	4.7e-27	+	.	Target=BCAS3_MOUSE 823 929;Gap=M57 D52 F1 M50;p_id=0.660;splice=74 242 308 399;alternate_frameshift=241-398
2610030F17	FASTA	match	16	443	1.9e-33	+	.	Target=SET_RAT 1 290;Gap=M82 I135 R1 M1 I12 M60;p_id=0.490;splice=124 182 263 272 419
2610030J16	FASTA	match	991	1788	3.5e-19	+	.	Target=S35A2_MOUSE 116 362;Gap=M69 D13 M15 I1 M47 I1 M7 I3 M80 D11 M24;p_id=0.336;stop=taa1696 tag1732;intronic_stop=1696
2610030P05	FASTA	match	268	408	1.1e-08	+	.	Target=JAK3_MOUSE 420 469;Gap=M7 F1 M11 R1 M22 I3 M7;p_id=0.640
2610037D02	FASTA	match	153	360	1.4e-07	+	.	Target=POL2_MOUSE 1185 1257;Gap=M41 I1 M18 F1 M1 I3 M9;p_id=0.425;stop=tag198 tag306 tga201 tga270 tga279;splice=189
2610037E03	FASTA	match	6	2421	0	+	.	Target=M4K2_MOUSE 43 822;Gap=M39 D23 R1 M502 R1 M1 D3 M238;p_id=0.967;splice=33 257 313 361 404 477 609 672 754 862 941 1000 1044 1083 1117 1226 1315 1357 1442 1522 1583 1709 1768 1872 2050 2119 2206 2277 2333;intronic_frameshift=122-190
2610042J10	FASTA	match	122	358	0.0086	+	.	Target=SRY_MUSSI 20 96;Gap=M40 D2 M37;p_id=0.291;stop=tag290;splice=252
2610043A19	FASTA	match	94	1322	2.8e-44	+	.	Target=DDB2_HUMAN 1 427;Gap=M88 I2 M35 D4 M16 D9 M9 I4 M6 I4 M5 I3 M30 I2 M23 I2 M10 D3 M21 R1 M7 I4 M39 D1 M16 I13 M88;p_id=0.372;stop=taa430 taa664 taa793 taa850 tag562 tag870 tga427 tga466 tga469 tga586 tga682;splice=220 1064 1229 1275
2610044B22	FASTA	match	634	918	0.0043	+	.	Target=OR8H2_HUMAN 196 287;Gap=M8 D3 M84;p_id=0.274;stop=taa829 taa874 tga772 tga868
2610044J23	FASTA	match	1313	1616	0.0089	+	.	Target=PAK4_MOUSE 102 201;Gap=M46 F1 M18 I3 M11 D4 M22;p_id=0.260;splice=1600
2610100C18	FASTA	match	1392	1833	3e-50	+	.	Target=RL21_HUMAN 2 160;Gap=M5 I4 M2 F1 M25 I1 M10 R1 M12 D1 M35 I3 M13 I4 R1 M9 R1 M36;p_id=0.825
2610103J23	FASTA	match	313	1746	6.5e-51	+	.	Target=LYRIC_RAT 1 248;Gap=M189 D230 M59;p_id=0.500;stop=taa913 taa940 taa961 taa973 taa1060 taa1081 taa1300 taa1414 taa1432 taa1540 tag1063 tag1354 tag1366 tag1393 tag1462 tga883 tga1105 tga1213;splice=690 792;intronic_stop=913 940 961 973 1060 1081 1300 1414 1432 1540 1063 1354 1366 1393 1462 883 1105 1213
2610104A14	FASTA	match	41	388	2.8e-39	+	.	Target=PCP_HUMAN 1 118;Gap=M5 I2 M111;p_id=0.619;stop=tag356 tga359;splice=202
2610201A13	FASTA	match	143	312	7.9e-07	+	.	Target=JAK3_MOUSE 412 470;Gap=M15 I1 M10 R1 M5 I2 M16 D1 M10;p_id=0.617
2610203G20	FASTA	match	1415	1657	1.5e-12	+	.	Target=COQ1_YARLI 373 453;Gap=M81;p_id=0.407;stop=tag1433;splice=1516
2610204K03	FASTA	match	997	1209	5.6e-05	+	.	Target=JAK3_MOUSE 398 476;Gap=M17 I5 M40 I3 M14;p_id=0.380;stop=tag1012 tga1087
2610204K21	FASTA	match	444	637	5.5e-06	+	.	Target=LIN1_HUMAN 789 851;Gap=M26 R1 M13 D2 M24;p_id=0.431;stop=taa542
2610206C17	FASTA	match	410	793	2.2e-17	+	.	Target=POL_MLVAK 703 833;Gap=M7 D1 M23 I1 M19 I2 M68 I1 M10;p_id=0.379;stop=taa530 taa683 tag551 tag695
2610207J10	FASTA	match	2	255	1.4e-40	+	.	Target=TNPO3_HUMAN 893 976;Gap=M61 R1 M6 D2 M6 I1 M10;p_id=0.919;splice=25 138 236
2610209L14	FASTA	match	192	956	1.5e-56	+	.	Target=SMCA4_HUMAN 1382 1648;Gap=M38 I12 M43 I1 M144 I1 M21 D2 M7;p_id=0.669;stop=taa201;splice=218 436 542 644 777 920
2610305D13	FASTA	match	765	1304	2.1e-15	+	.	Target=SRYB_DROME 154 338;Gap=M42 I2 M81 I1 M29 I1 M24 I1 M4;p_id=0.270;stop=taa1173 tga1293
2610307I21	FASTA	match	681	866	5.5e-13	+	.	Target=K0759_HUMAN 242 303;Gap=M62;p_id=0.419;stop=taa843
2610312I10	FASTA	match	496	783	0.0043	+	.	Target=OR46B_DROME 139 230;Gap=M42 D1 M18 D2 M14 D1 M18;p_id=0.250;stop=tag604
2610507N02	FASTA	match	509	640	0.0015	+	.	Target=FA18B_MOUSE 26 74;Gap=M8 I3 M25 I2 M11;p_id=0.347;stop=tga587
2610509C03	FASTA	match	435	1982	2.3e-188	+	.	Target=TM9S1_RAT 1 384;Gap=M323 D132 M61;p_id=0.734;stop=tga1413 tga1506 tga1623 tga1707 tga1761;splice=779;intronic_stop=1413 1506 1623 1707 1761
2610509F12	FASTA	match	126	1105	2.3e-165	+	.	Target=PTER_MOUSE 1 350;Gap=M257 I23 R1 M70;p_id=0.917;splice=557 823 894;alternate_frameshift=896-895
2610510A08	FASTA	match	4	1044	1.7e-166	+	.	Target=MTMR5_HUMAN 1522 1867;Gap=M84 F1 M21 F1 M4 F1 M237;p_id=0.916;splice=43 174 405 513 725 813 945
2610510E19	FASTA	match	1249	1442	1.5e-09	+	.	Target=JAK3_MOUSE 408 475;Gap=M17 I3 M10 R1 M38;p_id=0.559;stop=taa1252 taa1422 tga1344
2610524G07	FASTA	match	161	896	2.4e-84	+	.	Target=PX19_MOUSE 1 218;Gap=M144 D27 F1 M74;p_id=0.890;splice=252 478 753;intronic_frameshift=592-674
2610524G09	FASTA	match	208	455	2.8e-06	+	.	Target=IER2_MOUSE 1 76;Gap=M52 D7 M12 R1 M12;p_id=0.386
2610524H06	FASTA	match	13	460	4.4e-29	+	.	Target=ENV_IPMAE 442 585;Gap=M14 D13 M111 I8 M1 F1 M10;p_id=0.471;splice=145
2610528A11	FASTA	match	385	600	0.008	+	.	Target=PPA_ZYMMO 8 77;Gap=M50 D2 M20;p_id=0.306;stop=taa523
2700008E08	FASTA	match	661	909	0.0017	+	.	Target=TACC3_HUMAN 427 503;Gap=M5 D1 M10 D4 M2 D1 M60;p_id=0.337;stop=tag727 tag805 tag883
2700018L24	FASTA	match	447	719	0.0047	+	.	Target=CHIB_VITVI 160 255;Gap=M10 D1 M12 I2 M24 I4 M44;p_id=0.258;stop=taa474 tga594
2700025J07	FASTA	match	2	881	2e-103	+	.	Target=BCLF1_MOUSE 364 615;Gap=M196 D41 F1 M56;p_id=0.857;intronic_frameshift=589-713
2700025J10	FASTA	match	118	1569	3.6e-132	+	.	Target=HNRPK_RAT 1 464;Gap=M458 D20 M6;p_id=0.959;stop=taa1510;splice=175 273 330 374 447 519 633 762 1070 1125 1209 1225 1308 1478;intronic_stop=1510
2700029M17	FASTA	match	1573	1692	8.9e-06	+	.	Target=ITM2B_MACFA 226 266;Gap=M9 I1 M31;p_id=0.610;stop=tag1648
2700031G06	FASTA	match	323	895	1e-34	+	.	Target=PREA_CYACA 14 200;Gap=M50 D4 M137;p_id=0.387;stop=tga878;splice=355 486 628 740
2700032E01	FASTA	match	543	1247	2.3e-07	+	.	Target=MSE55_HUMAN 33 224;Gap=M23 D2 M10 D1 M25 I9 M27 D18 M14 D23 M10 D1 M13 I5 M13 D2 M10 D12 M4 I2 M27;p_id=0.307;stop=tag1230
2700032I04	FASTA	match	867	1022	0.0027	+	.	Target=JAK3_MOUSE 413 469;Gap=M7 I4 M14 D1 M4 I1 M16 I1 M10;p_id=0.483;stop=taa894
2700033K15	FASTA	match	349	465	4.7e-06	+	.	Target=JAK3_MOUSE 420 458;Gap=M10 F1 M6 R1 M23;p_id=0.641
2700038A01	FASTA	match	115	1417	2.4e-180	+	.	Target=ING3_MOUSE 1 422;Gap=M33 D12 F1 M389;p_id=0.968;splice=142 214 352 418 515 587 707 865 1059 1261 1300;alternate_frameshift=213-250
2700045L04	FASTA	match	140	310	3.5e-18	+	.	Target=SERF1_MOUSE 1 56;Gap=M39 D1 M17;p_id=0.737;stop=taa287 tga257;splice=146 255;alternate_stop=257
2700054E16	FASTA	match	8	302	0.002	+	.	Target=LSHB_FELCA 46 141;Gap=M24 I8 M17 D6 M3 D3 M28 D1 M5 F1 M11;p_id=0.330;stop=tga74;splice=29 172
2700060J05	FASTA	match	77	579	9.5e-60	+	.	Target=ATPD_RAT 1 169;Gap=M127 R1 M1 I1 M40;p_id=0.941;splice=217 371 460
2700061H17	FASTA	match	118	655	6.1e-74	+	.	Target=VTI1B_MOUSE 1 199;Gap=M37 I20 M1 F1 M141;p_id=0.899;splice=232 424 598;alternate_frameshift=231-232
2700069B04	FASTA	match	325	802	4.8e-40	+	.	Target=DNJC1_MOUSE 1 175;Gap=M104 I16 F1 M55;p_id=0.903;splice=534 636;alternate_frameshift=636-637
2700069K21	FASTA	match	1054	1244	2.1e-05	+	.	Target=NEDD4_MOUSE 24 88;Gap=M25 R1 M12 I1 M27;p_id=0.369;stop=tag1179 tag1209 tga1131
2700073G19	FASTA	match	13	279	4.1e-22	+	.	Target=ALKBH_HUMAN 1 89;Gap=M89;p_id=0.596;stop=tag211 tag226
2700077B20	FASTA	match	830	927	5.3e-09	+	.	Target=JAK3_MOUSE 427 459;Gap=M11 R1 M22;p_id=0.879;stop=tga895
2700078F05	FASTA	match	136	234	0.00024	+	.	Target=NEDD4_RAT 35 67;Gap=M33;p_id=0.545;stop=tga223
2700078H16	FASTA	match	3	1039	1.1e-188	+	.	Target=OASL2_MOUSE 27 468;Gap=M39 I66 M1 I30 R1 M306;p_id=0.783;splice=122 298 543 685;alternate_frameshift=122-121
2700078I24	FASTA	match	41	715	6.6e-86	+	.	Target=CU045_HUMAN 1 234;Gap=M10 I3 M40 I5 M18 I1 M157;p_id=0.701;stop=taa86;splice=347 414 537 634
2700078K21	FASTA	match	67	725	1.8e-112	+	.	Target=MOB2_MOUSE 1 236;Gap=M43 I16 R1 M177;p_id=0.928;splice=83 195 289 414;alternate_frameshift=195-194
2700079J08	FASTA	match	450	713	1e-21	+	.	Target=IGEB_MOUSE 1 88;Gap=M88;p_id=0.864;stop=taa459
2700079P04	FASTA	match	242	749	1.6e-95	+	.	Target=UB2G1_RAT 1 171;Gap=M49 I2 F1 M120;p_id=0.977;splice=287 390 483 662;alternate_frameshift=388-389
2700080J24	FASTA	match	1054	1244	6.1e-05	+	.	Target=NEDD4_MOUSE 24 88;Gap=M25 R1 M12 I1 M27;p_id=0.354;stop=tag1179 tag1209 tga1131
2700080P09	FASTA	match	148	567	6.3e-47	+	.	Target=CT149_MOUSE 1 116;Gap=M19 D24 M97;p_id=0.829;stop=tag208;splice=352 449;intronic_stop=208
2700085M18	FASTA	match	1392	1833	9.5e-51	+	.	Target=RL21_HUMAN 2 160;Gap=M5 I4 M2 F1 M25 I1 M10 R1 M12 D1 M35 I3 M13 I4 R1 M9 R1 M36;p_id=0.825
2700094G22	FASTA	match	348	1052	8.2e-30	+	.	Target=CUTA_MOUSE 15 178;Gap=M90 D36 F1 M15 D35 R1 M59;p_id=0.694;splice=556 925;intronic_frameshift=617-726 771-875
2700094K13	FASTA	match	101	451	5e-46	+	.	Target=SELH_HUMAN 1 123;Gap=M27 I6 M90;p_id=0.805;stop=tga212;splice=204 350
2810002K11	FASTA	match	208	621	6e-28	+	.	Target=ANR11_HUMAN 1 147;Gap=M34 D1 M22 D1 M9 D1 M10 I1 M22 I6 M24 I2 M6 I3 M8;p_id=0.507;stop=tga595;splice=294 442
2810003C03	FASTA	match	55	492	1.3e-63	+	.	Target=HBBZ_MOUSE 1 147;Gap=M114 I1 M32;p_id=0.762;stop=tag460 tga427;splice=143
2810004E20	FASTA	match	9	1303	5.8e-191	+	.	Target=PON3_MOUSE 1 355;Gap=M67 D77 R1 M288;p_id=0.819;splice=82 153 439 605 732 933 1015 1144;alternate_frameshift=209-439
2810005G14	FASTA	match	55	337	2.5e-10	+	.	Target=KSGA_RHIME 4 86;Gap=M33 D11 F1 M50;p_id=0.479;splice=188;alternate_frameshift=153-187
2810005M15	FASTA	match	41	484	4.4e-09	+	.	Target=KCTD5_MOUSE 40 150;Gap=M33 D26 M4 D7 M3 D7 M28 I6 M9 D5 M16 I2 M10;p_id=0.333;stop=tga140;splice=84 310 384 443;intronic_stop=140
2810009K17	FASTA	match	628	2097	0	+	.	Target=TRXR1_PIG 11 500;Gap=M490;p_id=0.741;stop=tga2089;splice=684 757 877 1020 1136 1362 1455 1532 1689 1797 1893 2028
2810011H21	FASTA	match	336	473	1.8e-09	+	.	Target=JAK3_MOUSE 407 454;Gap=M11 I2 M8 F1 M10 R1 M17;p_id=0.708
2810012K13	FASTA	match	51	1179	1.7e-135	+	.	Target=SEBP2_HUMAN 1 378;Gap=M12 I1 F1 M218 D1 M108 I1 M16 I1 M21;p_id=0.633;splice=86 230 480 622 852 931 1134;alternate_frameshift=86-87
2810018C03	FASTA	match	1177	1380	1.5e-09	+	.	Target=JAK3_MOUSE 409 477;Gap=M9 I1 M9 F1 M10 R1 M40;p_id=0.580;stop=tga1261
2810018N07	FASTA	match	9	1271	1.8e-48	+	.	Target=CU045_PANTR 1 207;Gap=M10 I3 M40 I5 M53 D222 M96;p_id=0.338;stop=taa54 taa633 taa657 taa891 taa903 taa954 tag564 tag687 tga477 tga489 tga534 tga636 tga909;splice=1048 1171;intronic_stop=633 657 891 903 954 564 687 477 489 534 636 909
2810021G17	FASTA	match	72	706	1.6e-94	+	.	Target=CEP27_MOUSE 1 235;Gap=M62 I23 R1 M150;p_id=0.898;splice=164 257 390 499;alternate_frameshift=257-256
2810021M11	FASTA	match	14	599	2e-32	+	.	Target=YAF2_MOUSE 9 180;Gap=M43 D23 F1 M129;p_id=0.882;splice=141 211 364;alternate_frameshift=142-212
2810025C24	FASTA	match	30	1910	0	+	.	Target=PME17_MOUSE 2 627;Gap=M581 F1 M20 F1 M7 F1 M18;p_id=0.992;splice=102 213 360 495 657 1281 1398 1483 1689 1777
2810025H07	FASTA	match	90	632	7.4e-61	+	.	Target=MYCB_RAT 1 179;Gap=M33 D1 M64 D1 M59 R1 M19 F1 M4;p_id=0.939
2810025M15	FASTA	match	471	686	3.3e-22	+	.	Target=RL37A_HUMAN 18 92;Gap=M19 I3 M53;p_id=0.653;stop=tag612
2810026C21	FASTA	match	136	686	1.2e-41	+	.	Target=PLP2_MOUSE 1 153;Gap=M84 D31 R1 M69;p_id=0.832;splice=231 575 666;intronic_frameshift=387-479
2810028K06	FASTA	match	9	650	1.2e-93	+	.	Target=TNR22_MOUSE 1 199;Gap=M170 D15 M29;p_id=0.925;stop=tga549;splice=113 204 333 445 519 564;alternate_stop=549
2810036D04	FASTA	match	38	496	0.0013	+	.	Target=KLC_LOLPE 39 187;Gap=M14 D1 M41 I2 M46 D4 M16 D1 M30;p_id=0.226;stop=tga65;splice=44 168 322 471
2810038F24	FASTA	match	339	647	5.3e-24	+	.	Target=CAD10_HUMAN 78 180;Gap=M103;p_id=0.612;stop=taa639
2810040C05	FASTA	match	828	999	8e-06	+	.	Target=JAK3_MOUSE 398 459;Gap=M30 F1 M6 I5 M21;p_id=0.500;stop=tga843
2810043O03	FASTA	match	1183	1340	9.3e-07	+	.	Target=JAK3_MOUSE 409 459;Gap=M18 F1 M11 D1 F1 M22;p_id=0.635
2810046C01	FASTA	match	1316	1453	1e-06	+	.	Target=JAK3_MOUSE 411 459;Gap=M6 I3 M8 F1 M10 R1 M22;p_id=0.673
2810048H02	FASTA	match	335	798	2.7e-05	+	.	Target=TM7S1_HUMAN 41 188;Gap=M15 I2 M13 I3 M19 I2 M14 I1 M7 D1 M11 I1 M24 R1 M7 D15 M29;p_id=0.293;stop=taa362 taa386 taa395 taa509 tag635 tga682;intronic_stop=682
2810049L19	FASTA	match	2594	2719	2e-11	+	.	Target=GMCL1_MOUSE 238 279;Gap=M42;p_id=0.762;stop=tga2600
2810404I24	FASTA	match	1263	1421	7.2e-05	+	.	Target=JAK3_MOUSE 410 459;Gap=M7 D2 M5 D1 M38;p_id=0.491;stop=tag1326 tga1365
2810405M05	FASTA	match	438	626	1.9e-09	+	.	Target=MYLIP_HUMAN 387 445;Gap=M36 D4 M23;p_id=0.333;stop=tga588 tga597;splice=493
2810406K13	FASTA	match	156	1811	3.2e-69	+	.	Target=KLHL6_MOUSE 46 602;Gap=M4 I1 M41 I3 M20 D6 M10 D1 M192 I2 M33 I6 M245;p_id=0.381;stop=tga1803;splice=934 1119 1238 1427 1616
2810406L04	FASTA	match	760	921	3e-21	+	.	Target=CHRC1_MOUSE 42 95;Gap=M54;p_id=0.815;stop=taa916 tag781
2810407C02	FASTA	match	44	631	1.3e-115	+	.	Target=SELT_HUMAN 1 196;Gap=M196;p_id=0.990;stop=tga188;splice=180 291 418 506
2810408K05	FASTA	match	234	692	9.3e-80	+	.	Target=WTAP_HUMAN 1 153;Gap=M153;p_id=0.987;stop=taa687;splice=263 319 378 506
2810410D24	FASTA	match	17	338	0.0035	+	.	Target=MODD_ECO57 170 280;Gap=M15 I2 M9 I4 M10 I1 M11 D4 M27 F1 M2 I1 M29;p_id=0.304;stop=taa212 tag327 tga71 tga236
2810410P21	FASTA	match	33	269	0.0076	+	.	Target=RNFD_PSEAE 116 189;Gap=M20 D1 M29 D5 M13 I1 M11;p_id=0.400;stop=taa108 taa195 tag48;intronic_stop=195
2810411G20	FASTA	match	92	851	8.2e-63	+	.	Target=RPC6_HUMAN 1 145;Gap=M105 D108 F1 M40;p_id=0.569;splice=153 271 339 407;alternate_frameshift=406-731
2810413P16	FASTA	match	128	1518	6.3e-179	+	.	Target=TBC14_MOUSE 268 680;Gap=M304 D42 R1 M1 D9 M108;p_id=0.888;splice=246 329 447 554 635 730 802 931 1041 1193 1452;alternate_frameshift=1039-1164
2810417B20	FASTA	match	99	769	6.8e-21	+	.	Target=SMCE1_HUMAN 1 118;Gap=M52 D106 R1 M66;p_id=0.527;splice=105 149 571 652;alternate_frameshift=254-571
2810420G11	FASTA	match	188	607	9.5e-67	+	.	Target=ERD21_MOUSE 1 140;Gap=M140;p_id=0.979;stop=tga602;splice=278 379 538 598
2810423A21	FASTA	match	36	979	6e-29	+	.	Target=FXL20_RAT 15 276;Gap=M20 D53 M1 R1 M241;p_id=0.641;stop=tga150 tga210;splice=97 255 310 385 480 549 645 772 847 978;alternate_frameshift=257-256;alternate_stop=150 210
2810423I23	FASTA	match	922	1263	0.00055	+	.	Target=BBP1_YEAST 243 370;Gap=M18 I2 M9 I3 M8 I2 M14 I4 M4 D1 M13 I4 M47;p_id=0.333;stop=tga1228
2810428J06	FASTA	match	868	1146	3.2e-08	+	.	Target=BRP14_MOUSE 30 124;Gap=M3 I3 M14 D2 M19 R1 M5 R1 M21 R1 M30;p_id=0.433;stop=taa1078 tag1016 tag1049 tga998 tga1057
2810430B18	FASTA	match	285	527	8.2e-10	+	.	Target=JAK3_MOUSE 398 478;Gap=M81;p_id=0.444;stop=tag507 tga504
2810435D12	FASTA	match	230	979	2.4e-25	+	.	Target=REG2_DROME 6 261;Gap=M63 I2 M19 I2 M3 D1 M35 I4 M54 I3 M31 I2 M23 D6 M15;p_id=0.278;stop=tga968
2810436J07	FASTA	match	217	1838	0	+	.	Target=UBP21_HUMAN 1 566;Gap=M337 D1 M98 I31 M5 R1 M2 I2 M17 D7 M74;p_id=0.861;splice=816 876 997 1109 1268 1333 1437 1524 1632 1747
2810440C01	FASTA	match	55	148	4e-13	+	.	Target=CCNC_MOUSE 1 31;Gap=M5 F1 M26;p_id=1.000
2810446M09	FASTA	match	157	806	5.2e-84	+	.	Target=ERP29_MOUSE 1 263;Gap=M50 I46 R1 M167;p_id=0.825;splice=306;alternate_frameshift=306-305
2810449G22	FASTA	match	425	571	1.2e-09	+	.	Target=JAK3_MOUSE 411 459;Gap=M16 F1 M11 R1 M22;p_id=0.735
2810451E09	FASTA	match	3	140	2.2e-09	+	.	Target=JAK3_MOUSE 414 459;Gap=M14 F1 M10 R1 M22;p_id=0.783
2810452E04	FASTA	match	177	1270	2.1e-171	+	.	Target=PREB_HUMAN 1 418;Gap=M333 I53 R1 M32;p_id=0.773;splice=311 501 722 803 928 1102 1175;alternate_frameshift=1175-1174
2810454P21	FASTA	match	3	663	2.6e-16	+	.	Target=CRAC1_MOUSE 575 647;Gap=M33 D147 F1 M40;p_id=0.332;intronic_frameshift=101-543
2810455O05	FASTA	match	279	394	2.1e-05	+	.	Target=JAK3_MOUSE 420 459;Gap=M8 F1 M7 I2 M1 F1 M22;p_id=0.675
2810468L03	FASTA	match	174	1451	2.2e-135	+	.	Target=PELI1_HUMAN 164 419;Gap=M68 D170 M188;p_id=0.594;stop=taa420 taa531 taa570 taa603 taa729 tag183 tag390 tag621 tag819 tga501 tga630 tga642;intronic_stop=420 531 570 603 729 390 621 819 501 630 642
2810470K03	FASTA	match	1	165	0.0065	+	.	Target=FBXW5_MOUSE 317 374;Gap=M14 I2 M12 I1 M29;p_id=0.362;stop=tga124
2810471O07	FASTA	match	1	459	1.3e-55	+	.	Target=KLHL9_HUMAN 464 616;Gap=M153;p_id=0.928;stop=taa451
2810475P17	FASTA	match	5	936	4.6e-40	+	.	Target=B2L12_HUMAN 53 334;Gap=M20 R1 M123 D30 M1 F1 M34 I3 M22 I2 M30 D2 M9 R1 M19 D2 M19;p_id=0.525;stop=taa26 tag472 tag847 tga466 tga752 tga862;splice=91 206 349;intronic_stop=472 466
2810480C08	FASTA	match	363	587	3.6e-17	+	.	Target=ZF36_HUMAN 29 103;Gap=M75;p_id=0.520;stop=taa573;splice=383 510
2810487F15	FASTA	match	2	363	3.4e-50	+	.	Target=PP14C_MOUSE 45 165;Gap=M107 R1 M14;p_id=0.909
2900001A12	FASTA	match	259	672	2.2e-28	+	.	Target=ANR11_HUMAN 1 147;Gap=M34 D1 M22 D1 M9 D1 M10 I1 M22 I6 M24 I2 M6 I3 M8;p_id=0.507;stop=tga646;splice=345 493
2900002K07	FASTA	match	98	640	5.3e-61	+	.	Target=MYCB_RAT 1 179;Gap=M33 D1 M64 D1 M59 R1 M19 F1 M4;p_id=0.939
2900011D17	FASTA	match	473	549	0.00012	+	.	Target=JAK3_MOUSE 427 452;Gap=M11 R1 M15;p_id=0.808
2900017H03	FASTA	match	125	217	1.2e-05	+	.	Target=NEDD4_RAT 35 65;Gap=M31;p_id=0.548;stop=tga173 tga209
2900022O04	FASTA	match	3	766	1.7e-27	+	.	Target=PLPP_HUMAN 86 297;Gap=M21 I2 M23 D3 M9 D8 M39 D8 R1 M3 D19 M6 D4 M86 D3 M23;p_id=0.420;intronic_frameshift=311-334
2900029K09	FASTA	match	99	341	4.6e-15	+	.	Target=MYRIP_MOUSE 25 109;Gap=M25 I3 M22 I1 M34;p_id=0.459;stop=tga126;splice=136
2900041A11	FASTA	match	18	555	1.2e-42	+	.	Target=CCDCD_HUMAN 486 716;Gap=M89 I52 F1 M90;p_id=0.619;splice=73 157 280 395
2900041I18	FASTA	match	12	695	1.3e-96	+	.	Target=CCNT2_HUMAN 1 200;Gap=M166 D18 M7 D11 M15 I1 M11;p_id=0.734;stop=tga531;splice=169 251 380 441;intronic_stop=531
2900042G08	FASTA	match	280	459	0.0085	+	.	Target=FDHE_HAEIN 156 216;Gap=M20 I1 M40;p_id=0.344;stop=tga382
2900045O03	FASTA	match	8	599	7e-89	+	.	Target=POL2_MOUSE 77 272;Gap=M9 D1 M163 F1 M24;p_id=0.766;stop=tag552
2900046P21	FASTA	match	184	498	5.1e-48	+	.	Target=GPM6B_HUMAN 1 101;Gap=M92 D4 M9;p_id=0.819;stop=tga433;splice=244
2900054G13	FASTA	match	2055	2144	0.0091	+	.	Target=OXAA_BIFLO 237 266;Gap=M30;p_id=0.433;stop=taa2073 taa2136 taa2139
2900063G21	FASTA	match	1077	1199	2.9e-05	+	.	Target=FMN1A_MOUSE 1248 1287;Gap=M9 D1 M31;p_id=0.585;stop=taa1104
2900073M23	FASTA	match	360	716	1.5e-69	+	.	Target=PTN21_MOUSE 1 119;Gap=M119;p_id=0.983;stop=tga711;splice=539
2900075H24	FASTA	match	631	747	0.0049	+	.	Target=NEDD4_RAT 23 63;Gap=M27 I2 M12;p_id=0.439;stop=tag679
2900075N08	FASTA	match	595	735	3.1e-05	+	.	Target=NEDD4_RAT 20 66;Gap=M47;p_id=0.404;stop=taa703 tga673
2900076E24	FASTA	match	4	639	2.5e-42	+	.	Target=LIN7A_MOUSE 9 234;Gap=M18 I40 F1 M24 R1 M1 D26 M143;p_id=0.738;stop=taa154;splice=61 133 210 420;alternate_stop=154
2900076N21	FASTA	match	214	320	9.3e-13	+	.	Target=DPOB_MOUSE 206 241;Gap=M30 R1 M6;p_id=0.944
2900076O11	FASTA	match	99	356	1.1e-18	+	.	Target=MYRIP_MOUSE 25 114;Gap=M25 I3 M22 I1 M39;p_id=0.467;stop=tga126;splice=136 346
2900078K09	FASTA	match	824	1066	0.00043	+	.	Target=GPR56_MOUSE 80 160;Gap=M5 D1 M27 D3 M19 I4 M26;p_id=0.329;stop=taa842 taa929 tag1016 tag1031 tga857 tga869 tga944
2900084O13	FASTA	match	934	1203	0.0087	+	.	Target=APAF_RAT 353 441;Gap=M38 D1 M12 D5 M9 I2 M5 I3 M20;p_id=0.284;stop=taa1066 taa1186 tga1195
2900092N11	FASTA	match	74	256	0.001	+	.	Target=PHTF_DROME 608 669;Gap=M17 D5 M6 I1 M4 I5 M29;p_id=0.299;stop=taa248 tag146
2900093E15	FASTA	match	785	915	8.2e-07	+	.	Target=JAK3_MOUSE 407 459;Gap=M15 I9 M7 R1 M22;p_id=0.547
2900093L17	FASTA	match	237	395	0.0012	+	.	Target=BRP14_MOUSE 62 113;Gap=M5 I2 M40 D3 M5;p_id=0.418;stop=tag288
3000002D13	FASTA	match	390	1268	3.1e-18	+	.	Target=ILF3_HUMAN 92 416;Gap=M30 D4 M14 D5 M5 D1 M6 I2 M16 I23 M34 I1 M37 D2 M94 I12 M11 I6 M34;p_id=0.279;stop=tga1257;splice=480 546 663 742 830 892 1007 1098
3010008E23	FASTA	match	161	384	5.1e-31	+	.	Target=UHMK1_MOUSE 1 89;Gap=M65 R1 M1 I14 M9;p_id=0.787
3010015L05	FASTA	match	726	824	0.00057	+	.	Target=NEDD4_MOUSE 39 71;Gap=M33;p_id=0.485;stop=taa783
3010054D21	FASTA	match	924	1145	0.0099	+	.	Target=SIN3_YEAST 865 941;Gap=M18 I3 M56;p_id=0.286;stop=taa1017 tga996
3010071E08	FASTA	match	222	374	0.0099	+	.	Target=PDUW_SALTY 221 268;Gap=M20 D3 M28;p_id=0.392;stop=tag297 tag345
3010073A15	FASTA	match	309	439	1.3e-07	+	.	Target=JAK3_MOUSE 407 459;Gap=M15 I9 M7 R1 M22;p_id=0.547
3010083L15	FASTA	match	93	970	2e-59	+	.	Target=UBP51_HUMAN 1 301;Gap=M26 I10 M16 R1 M15 I1 M67 D1 M10 D2 M156;p_id=0.684
3010088C16	FASTA	match	769	921	1e-16	+	.	Target=POL2_MOUSE 215 270;Gap=M14 I1 M31 I4 M6;p_id=0.696;stop=taa892
3010090L14	FASTA	match	173	1541	1.1e-113	+	.	Target=SFPQ_HUMAN 217 672;Gap=M34 I1 M7 F1 M3 I4 M312 I1 M9 I1 M9 I1 M16 D3 M8 D3 M27 D2 M23;p_id=0.612;stop=tga194;splice=527 829 925 1122 1207 1316 1374
3010091D05	FASTA	match	19	342	6.9e-43	+	.	Target=MCA3_CRIGR 1 104;Gap=M96 D4 M8;p_id=0.833;stop=tga313;splice=105
3021404L13	FASTA	match	91	285	1.9e-09	+	.	Target=ODP2_SCHPO 68 130;Gap=M21 D2 M42;p_id=0.446;stop=taa157
3100002J05	FASTA	match	384	626	0.002	+	.	Target=IF4E3_HUMAN 5 77;Gap=M27 D1 M30 D6 M10 D1 M6;p_id=0.309;stop=taa417 tag534
3110001D19	FASTA	match	116	1697	0	+	.	Target=KIF23_HUMAN 1 465;Gap=M424 D61 F1 M37 D1 M4;p_id=0.822;splice=126 196 325 431 568 678 849 962 1084 1187 1267;intronic_frameshift=1387-1571
3110002D09	FASTA	match	87	1279	3.4e-192	+	.	Target=CLK4_MOUSE 55 482;Gap=M74 R1 M1 I30 M323;p_id=0.925;splice=308 375 492 659 754 884 967 1047 1138;alternate_frameshift=308-307
3110004I09	FASTA	match	26	468	1.2e-59	+	.	Target=RM13_MOUSE 1 179;Gap=M51 I31 R1 M97;p_id=0.821;splice=52 176 237 324 446;alternate_frameshift=178-177
3110005L21	FASTA	match	1181	1368	4.7e-05	+	.	Target=NEDD4_MOUSE 20 71;Gap=M7 D12 M14 I1 R1 M30;p_id=0.453;stop=tag1333
3110007L03	FASTA	match	1471	1590	0.00018	+	.	Target=NEDD4_RAT 21 68;Gap=M7 I8 M33;p_id=0.458;stop=tga1573
3110009E22	FASTA	match	356	1901	1.7e-139	+	.	Target=GAG_SMSAV 1 504;Gap=M71 D1 M27 D8 M26 D2 M18 I1 M84 I3 F1 M188 I2 M41 D4 M14 I3 M4 D1 M4 D4 M18;p_id=0.599;stop=taa1680 tag1140 tag1869
3110010F13	FASTA	match	496	690	5e-22	+	.	Target=SMCA1_HUMAN 221 285;Gap=M65;p_id=0.615;stop=tag502
3110021A11	FASTA	match	50	352	0.003	+	.	Target=GLMS_MYCTU 30 122;Gap=M44 I4 M13 D11 M14 D1 M18;p_id=0.305;stop=taa152 tag185 tga260
3110027P15	FASTA	match	1250	1507	0.0035	+	.	Target=LIPA_CAUCR 34 117;Gap=M12 D1 M11 D1 M61;p_id=0.256;stop=tag1361 tga1271 tga1397 tga1400 tga1499
3110030K20	FASTA	match	651	773	0.00067	+	.	Target=JAK3_MOUSE 405 450;Gap=M12 I5 M5 F1 M11 R1 M13;p_id=0.674
3110031J08	FASTA	match	32	334	0.0027	+	.	Target=GLMS_MYCTU 30 122;Gap=M44 I4 M13 D11 M14 D1 M18;p_id=0.305;stop=taa134 tag167 tga242
3110038B19	FASTA	match	932	1045	0.00011	+	.	Target=JAK3_MOUSE 422 459;Gap=M6 F1 M10 R1 M22;p_id=0.763;stop=tga1013
3110038N19	FASTA	match	26	500	1.2e-52	+	.	Target=BZFB_MOUSE 1 296;Gap=M8 I1 F1 M59 I5 M2 I132 M89;p_id=0.534;splice=49 140 231 251 365;alternate_frameshift=49-50
3110040E10	FASTA	match	803	957	0.0052	+	.	Target=JAK3_MOUSE 407 460;Gap=M29 R1 M13 I2 M10;p_id=0.463;stop=tga910
3110045A19	FASTA	match	299	403	0.0092	+	.	Target=VE7_HPV07 70 105;Gap=M32 I1 M3;p_id=0.361;stop=taa380
3110048A06	FASTA	match	35	415	4.4e-70	+	.	Target=PMS2_MOUSE 1 126;Gap=M119 D1 M7;p_id=0.921;stop=tga389;splice=57 197 284
3110053B16	FASTA	match	241	611	5.2e-40	+	.	Target=HPCL1_HUMAN 1 125;Gap=M16 R1 M31 I1 M77;p_id=0.824;stop=tag387
3110053G12	FASTA	match	127	546	4e-47	+	.	Target=CT149_MOUSE 1 116;Gap=M19 D24 M97;p_id=0.829;stop=tag187;splice=331 428;intronic_stop=187
3110067C02	FASTA	match	621	844	5.4e-07	+	.	Target=JAK3_MOUSE 404 459;Gap=M9 D4 M8 D13 M6 F1 M11 R1 M6 D2 R1 M16;p_id=0.560;stop=tga675
3110069K09	FASTA	match	549	776	1.9e-06	+	.	Target=DHRS3_MOUSE 220 298;Gap=M8 I3 M68;p_id=0.329;stop=taa564 tga558;splice=706
3110080E11	FASTA	match	516	758	0.0044	+	.	Target=NDVA_RHIME 221 301;Gap=M81;p_id=0.259;stop=tag732 tga579 tga699 tga705 tga714
3110084C15	FASTA	match	131	273	2.6e-08	+	.	Target=JAK3_MOUSE 412 467;Gap=M12 I5 M9 R1 M22 I3 M5;p_id=0.571;stop=taa217
3110085L12	FASTA	match	505	639	1.8e-09	+	.	Target=DHDDS_MOUSE 108 152;Gap=M45;p_id=0.889;stop=taa625
3110086B08	FASTA	match	506	664	9.7e-09	+	.	Target=TLM_MOUSE 143 195;Gap=M53;p_id=0.509;stop=tag548 tga629
3110089B20	FASTA	match	284	415	0.0013	+	.	Target=JAK3_MOUSE 416 459;Gap=M44;p_id=0.455;stop=taa335 tag305 tga326
3200001F04	FASTA	match	580	1284	1.9e-07	+	.	Target=MSE55_HUMAN 33 224;Gap=M23 D2 M10 D1 M25 I9 M27 D18 M14 D23 M10 D1 M13 I5 M13 D2 M10 D12 M4 I2 M27;p_id=0.307;stop=tag1267
3200002K11	FASTA	match	580	1284	1.6e-07	+	.	Target=MSE55_HUMAN 33 224;Gap=M23 D2 M10 D1 M25 I9 M27 D18 M14 D23 M10 D1 M13 I5 M13 D2 M10 D12 M4 I2 M27;p_id=0.307;stop=tag1267
3221404O11	FASTA	match	2876	3102	7.8e-10	+	.	Target=JAK3_MOUSE 398 477;Gap=M29 I1 M10 R1 M22 I3 M15;p_id=0.487;stop=tga2960
3222401G13	FASTA	match	82	816	8e-29	+	.	Target=PP2CB_RAT 63 319;Gap=M28 I5 M22 I2 M38 D1 M33 D3 M21 I7 M11 D1 M33 I3 M54;p_id=0.321;stop=tga772;splice=90 265 427
3222401G21	FASTA	match	211	1338	1.6e-170	+	.	Target=DHDDS_MOUSE 1 334;Gap=M60 D42 M274;p_id=0.888;stop=tag403;splice=273 390 516 659 776 878 993 1101;alternate_stop=403
3222401M22	FASTA	match	2715	3071	0.0007	+	.	Target=CINA_STRP3 289 406;Gap=M36 D1 M50 D4 M16 I4 M12;p_id=0.268;stop=taa2991 tga2751 tga2775 tga2790 tga2853 tga2928
3222402J11	FASTA	match	84	738	7.3e-54	+	.	Target=LITF_HUMAN 1 222;Gap=M130 R1 M33 I3 R1 M56;p_id=0.667;stop=tag688 tga625;splice=303 460
3222402J16	FASTA	match	3090	3187	9.1e-05	+	.	Target=TN13B_MOUSE 132 163;Gap=M24 R1 M1 D1 M7;p_id=0.636
3230402E04	FASTA	match	156	2338	0	+	.	Target=SEM3B_MOUSE 1 749;Gap=M141 F1 M6 F1 M11 F1 M338 I22 R1 M231;p_id=0.956;splice=264 422 485 605 699 819 965 1077 1147 1292 1512 1604 1646 1737 1793 1933;alternate_frameshift=1646-1645
3230402F16	FASTA	match	6	2886	2.2e-79	+	.	Target=DPP2_MOUSE 1 507;Gap=M117 R1 M1 D31 M54 D176 F1 M149 D169 R1 M39 D30 F1 M52 D47 F1 M95;p_id=0.526;stop=tga392;splice=102 216 1277 1359 1526 2667 2738;intronic_frameshift=613-1142 1589-2095 2212-2303 2459-2601;intronic_stop=392
3300001M20	FASTA	match	319	1709	1.4e-14	+	.	Target=IF3Y_YEAST 99 477;Gap=M35 I1 M65 D16 M12 R1 M5 D23 M41 D9 M7 D8 M24 D22 M32 D1 M26 D4 M104 D3 M27;p_id=0.237;stop=taa688 taa726 taa756 tga720 tga735;splice=376 486 578 781 906 1262 1348 1451 1538;alternate_stop=726 756 720 735
3321404E08	FASTA	match	490	1620	1.2e-85	+	.	Target=A2BP1_HUMAN 9 362;Gap=M25 D1 M26 D1 M31 D2 M11 I1 M9 I1 M115 I27 M43 D47 M42 D1 M23;p_id=0.613;stop=tga1606;splice=492 747 885 939 1032 1093 1147 1280 1461 1526 1605
3321404P07	FASTA	match	1033	1335	0.0087	+	.	Target=STAT3_MOUSE 584 683;Gap=M33 D3 M20 I1 M24 I1 M21;p_id=0.291;stop=taa1129 taa1195 tag1117 tga1111 tga1186
3322404J21	FASTA	match	2998	3172	4.9e-14	+	.	Target=JAK3_MOUSE 402 459;Gap=M25 F1 M33;p_id=0.707
3425401I09	FASTA	match	1679	4348	1.9e-09	+	.	Target=POL_MLVMO 68 1018;Gap=M21 R1 M1 I3 M24 I15 M6 D1 M27 D1 M7 D7 M15 I2 F1 M53 F1 M3 I3 M7 I1 M21 I3 M31 I1 F1 M14 I7 M2 I1 M29 D50 M9 F1 M45 F1 M8 I2 M43 I3 M16 I8 M4 I7 M19 D1 M6 F1 M3 I4 M60 R1 M4 D1 M3 I11 M14 I1 M16 I6 M12 D2 M9 R1 M18 R1 M36 I1 M7 F1 M58 I2 M26 I6 M30 D2 M11 I38 M4 F1 M6 I1 M20 D1 M3 I2 M9 I2 M13 F1 M13 D1 M2 F1 M33;p_id=0.258;stop=taa1771 taa1798 taa2301 taa2738 taa342…
3425401L17	FASTA	match	3387	3729	1.8e-07	+	.	Target=JAK3_MOUSE 407 502;Gap=M15 D2 M6 F1 M10 R1 M30 F1 M1 D12 M17 D4 M17;p_id=0.447;stop=tag3607 tag3673 tag3715 tga3661;intronic_stop=3607
3425403E18	FASTA	match	1	155	4.1e-10	+	.	Target=POL2_MOUSE 1232 1282;Gap=M5 D1 M33 R1 M13;p_id=0.615
3425404P19	FASTA	match	1	2329	0	+	.	Target=ENPL_HUMAN 158 804;Gap=M596 F1 M1 D130 M15 I1 M34;p_id=0.802;stop=taa1805 taa2099 tag1811 tag1943 tag2180 tga1820;splice=272 384 504 621 759 837 903 1173 1419 1556 1635 2302;intronic_stop=1805 2099 1811 1943 2180 1820
3426403C01	FASTA	match	973	1403	3.8e-20	+	.	Target=RS12_HUMAN 43 111;Gap=M34 R1 M1 D75 M34;p_id=0.451;stop=taa1092 tag1086 tag1299 tga1089 tga1101 tga1164 tga1167 tga1197 tga1221 tga1296;intronic_stop=1092 1086 1299 1089 1101 1164 1167 1197 1221 1296
3426407J19	FASTA	match	3377	3596	7.4e-13	+	.	Target=LIN1_NYCCO 153 224;Gap=M35 R1 M1 D2 M14 R1 M22;p_id=0.554;stop=taa3481 tag3493
3526402A06	FASTA	match	2069	2191	1.9e-11	+	.	Target=JAK3_MOUSE 419 459;Gap=M8 F1 M11 R1 M22;p_id=0.829
3526403L10	FASTA	match	5	192	2.5e-05	+	.	Target=FMN1A_MOUSE 1249 1308;Gap=M26 D2 R1 M13 D4 M9 I3 M9;p_id=0.530
3526405O16	FASTA	match	61	337	6.2e-05	+	.	Target=LIN1_HUMAN 690 781;Gap=M22 F1 M70;p_id=0.337;stop=tag106
3632429L03	FASTA	match	20	911	3.5e-40	+	.	Target=ZN265_RAT 1 333;Gap=M36 I36 R1 M190 F1 M52 F1 M19;p_id=0.880;splice=75 128 211 288 423 593 680 839;alternate_frameshift=127-126
3632431I17	FASTA	match	447	1223	6.6e-139	+	.	Target=RB6C_HUMAN 1 255;Gap=M220 D4 M35;p_id=0.869;stop=taa1071;splice=516 575 629 735 847 941 1008
3632433G11	FASTA	match	61	1384	0	+	.	Target=SUV91_MOUSE 1 413;Gap=M325 D28 F1 M88;p_id=0.937;splice=79 225 888 1250;intronic_frameshift=1035-1120
3632440L23	FASTA	match	884	987	1.6e-05	+	.	Target=FMN1A_MOUSE 1253 1287;Gap=M26 R1 M9;p_id=0.743
3732405H24	FASTA	match	428	1234	1.7e-62	+	.	Target=IF5_RAT 1 149;Gap=M24 D38 R1 M27 F1 M1 D82 M97;p_id=0.543;stop=taa782 tga812 tga872;splice=1114;intronic_frameshift=499-612;intronic_stop=782 812 872
3732408E04	FASTA	match	196	2364	1.3e-103	+	.	Target=GTR4_MOUSE 1 510;Gap=M150 D38 F1 M224 D175 R1 M136;p_id=0.704;splice=228 345 518 874 1037 1225 1330 2160;intronic_frameshift=645-760 1432-1956
3732409C03	FASTA	match	82	1383	0	+	.	Target=SEPT6_MOUSE 1 434;Gap=M434;p_id=0.984;stop=taa1369;splice=111 226 422 609 771 868 1037 1170 1361
3732409I16	FASTA	match	11	1875	0	+	.	Target=DOPO_MOUSE 1 622;Gap=M617 R1 M5;p_id=0.987;splice=361 508 766 943 1046 1213 1357 1396 1456 1584 1744
3732413B11	FASTA	match	1636	2509	1.7e-56	+	.	Target=NUGM_MOUSE 45 264;Gap=M33 D111 F1 M90 I40 M57;p_id=0.544;splice=2215 2341;intronic_frameshift=1734-2068
3830402K14	FASTA	match	1116	1331	1.1e-09	+	.	Target=JAK3_MOUSE 384 467;Gap=M8 I2 M6 I4 M3 R1 M11 I2 M8 R1 M10 R1 M22 I3 M5;p_id=0.548;stop=taa1131 tag1146 tga1172 tga1266
3830416C19	FASTA	match	1414	1563	1.3e-09	+	.	Target=JAK3_MOUSE 409 459;Gap=M9 I1 M9 F1 M8 R1 M24;p_id=0.686;stop=tga1513
3830417A16	FASTA	match	41	1578	1.1e-215	+	.	Target=DONS_MOUSE 1 561;Gap=M444 I48 R1 M69;p_id=0.914;splice=346 427 631 810 989 1068 1173 1372 1440;alternate_frameshift=1372-1371
3830421J19	FASTA	match	1149	1472	3.9e-10	+	.	Target=TLM_MOUSE 140 244;Gap=M59 D1 M30 D2 M16;p_id=0.417;stop=taa1359 taa1392 tag1155 tag1200 tga1281
3830421O15	FASTA	match	34	549	0.0041	+	.	Target=ING3_HUMAN 12 189;Gap=M29 D1 M10 D3 M14 D3 M38 I4 M10 I6 M31 I4 M20 D1 M12;p_id=0.226;stop=tga475;splice=99 274
3830422A05	FASTA	match	1	1886	6.8e-98	+	.	Target=APOB_HUMAN 3619 4564;Gap=M73 I5 M42 I25 M288 R1 M1 I289 M208 D2 M15;p_id=0.267;splice=844 959 1143 1211
3830423A11	FASTA	match	30	1220	1.6e-74	+	.	Target=EP15_MOUSE 347 628;Gap=M79 D115 M203;p_id=0.710;stop=tag345 tag417 tag420 tag609 tga435 tga453;splice=104 809 1010 1127;intronic_stop=345 417 420 609 435 453
3830425B04	FASTA	match	1763	1944	8.3e-09	+	.	Target=JAK3_MOUSE 414 476;Gap=M16 D1 M8 R1 M22 I3 M14;p_id=0.609;stop=tag1805 tga1846 tga1852
3830429B21	FASTA	match	536	1121	9.2e-108	+	.	Target=RS7_MOUSE 1 195;Gap=M93 F1 M102;p_id=0.985
3830429I05	FASTA	match	420	1078	4.9e-117	+	.	Target=CDIPT_RAT 1 214;Gap=M138 D6 R1 M76;p_id=0.955;splice=462 597 751 833 932;alternate_frameshift=833-850
3830430I11	FASTA	match	114	1453	5.9e-197	+	.	Target=RXINP_MOUSE 1 728;Gap=M118 I116 R1 M1 I165 M328;p_id=0.187;stop=taa575 taa731 taa743 taa818 taa992 taa1391 taa1421 tag671 tag689 tag746 tag791 tag1160 tag1202 tag1283 tga491 tga503 tga524 tga632 tga653 tga662 tga707 tga845 tga929 tga1058 tga1076 tga1196 tga1331;splice=260 345 470 556 633 737 891 970 1148 1212 1255
3830432C12	FASTA	match	185	2245	0	+	.	Target=AT2C1_MOUSE 2 688;Gap=M687;p_id=0.994;stop=tga2237;splice=187 298 415 505 541 603 712 865 934 1010 1077 1202 1300 1396 1486 1591 1748 1919 2017 2068
3830432G05	FASTA	match	8	560	1.5e-100	+	.	Target=RM43_MOUSE 1 184;Gap=M130 F1 M54;p_id=1.000;splice=138 245
3830432N09	FASTA	match	72	742	3.8e-23	+	.	Target=BNA2_RAT 237 498;Gap=M66 D13 M46 I51 R1 M99;p_id=0.447;splice=200 390 447 539 619 691;alternate_frameshift=446-445
3930401B19	FASTA	match	1542	1877	0.00082	+	.	Target=GAG_FLV 443 563;Gap=M32 D3 M31 D1 M21 I13 M24;p_id=0.248;stop=taa1740 taa1749 taa1779 tag1644 tag1788
3930402I10	FASTA	match	120	365	0.00065	+	.	Target=KIF3A_HUMAN 13 98;Gap=M30 D1 M7 I4 M20 D1 M9 I2 M14;p_id=0.341;stop=tag339
4021402E09	FASTA	match	29	3563	0	+	.	Target=GCP5_HUMAN 1 1025;Gap=M185 I22 R1 M741 D176 R1 M77;p_id=0.742;splice=174 228 337 434 514 583 698 788 882 1129 1332 1448 1717 1916 2105 2288 2373 2494 2673 3415 3516;alternate_frameshift=583-582;intronic_frameshift=2805-3332
4022402K14	FASTA	match	119	379	9.4e-05	+	.	Target=PKN6_MYXXA 517 605;Gap=M21 I2 M66;p_id=0.303;stop=taa158 tga128 tga182 tga233;splice=227 328
4022402N03	FASTA	match	1853	2113	0.0093	+	.	Target=DLL4_MOUSE 75 159;Gap=M41 I1 M33 D3 M10;p_id=0.307;stop=tag1856
4022411L12	FASTA	match	1784	1952	2e-05	+	.	Target=JAK3_MOUSE 422 478;Gap=M5 F1 M11 R1 M8 I1 F1 M32;p_id=0.614;stop=tag1947
4022412B01	FASTA	match	115	1706	3.8e-20	+	.	Target=ZN136_HUMAN 1 540;Gap=M54 D1 M42 D1 M28 I10 M290 R1 M33 I1 F1 M38 D1 M1 R1 M36 I1 M6;p_id=0.459;stop=taa1525 taa1611 tag1351 tag1590 tga1395 tga1680;splice=117 244 308
4022412I16	FASTA	match	256	1549	1.4e-83	+	.	Target=LEPA_ANASP 1 472;Gap=M68 I1 M186 I48 F1 M79 D8 M90;p_id=0.438;splice=355 504 585 663 747 812 1016 1140 1273 1417;alternate_frameshift=1017-1018
4022413I18	FASTA	match	433	2249	2e-05	+	.	Target=NFX1_HUMAN 315 890;Gap=M10 D4 M12 D1 M4 D10 M37 D4 M9 D5 M6 D2 M36 I1 M101 I8 M35 I2 M11 I10 M21 I4 M35 I6 M22 R1 M1 D12 M32 I2 M16 I8 M2 I4 M12 D1 M13 D27 M19 I1 M9 D1 M24 D14 M4 I3 M10 D1 M15 I1 M2 I2 M26;p_id=0.328;splice=487 597 728 907 1069 1170 1285 1410 1533 1654 1814 1906 1928 2069 2236
4022413P21	FASTA	match	77	1370	1.4e-19	+	.	Target=CUGB1_HUMAN 12 487;Gap=M39 I2 M52 I1 M98 I10 M39 D8 M27 D2 M12 D5 M10 I15 M7 I16 M10 I3 M19 I5 M3 I4 M16 I4 M7 F1 M77;p_id=0.422;splice=215 298 350 479 559 706 848 995 1058 1139 1242;alternate_frameshift=1138-1139
4022416O14	FASTA	match	1450	1634	6.2e-07	+	.	Target=JAK3_MOUSE 409 469;Gap=M18 D1 M11 R1 M32;p_id=0.500;stop=tga1554
4022419G07	FASTA	match	3	1037	1.9e-180	+	.	Target=CORO7_RAT 101 444;Gap=M104 F1 M43 R1 M94 D1 M103;p_id=0.916;stop=tag397;splice=33 176 281 367 509 599 716 852 944 1031
4022426B02	FASTA	match	4025	4416	1.1e-15	+	.	Target=LIN1_HUMAN 1087 1229;Gap=M53 I8 M29 I1 R1 M7 I2 M19 I1 M23;p_id=0.378;stop=taa4223 tag4046 tga4049 tga4133
4022427L13	FASTA	match	4370	4481	0.0083	+	.	Target=JAK3_MOUSE 420 459;Gap=M8 F1 M8 I1 M4 I2 M17;p_id=0.600;stop=tga4431
4022428E16	FASTA	match	108	959	2e-128	+	.	Target=PTPA_MOUSE 1 284;Gap=M228 D5 M22 I5 M29;p_id=0.834;stop=taa939;splice=138 236 323 449 567 667
4022430C21	FASTA	match	349	1518	4.4e-81	+	.	Target=TASP1_MOUSE 1 421;Gap=M162 I10 M1 I17 F1 M94 I4 M2 R1 M131;p_id=0.924;stop=tga1129;splice=493 561 630 751 836 943 1063 1129 1240 1351 1425;alternate_frameshift=837-838
4022432M02	FASTA	match	1427	1591	1.9e-07	+	.	Target=JAK3_MOUSE 404 459;Gap=M14 I1 M9 F1 M10 R1 M22;p_id=0.661
4022433A12	FASTA	match	2461	2558	9.1e-05	+	.	Target=TN13B_MOUSE 132 163;Gap=M22 D1 R1 M10;p_id=0.667
4022433M17	FASTA	match	1121	1261	1.3e-07	+	.	Target=JAK3_MOUSE 412 459;Gap=M6 I1 M11 F1 M8 R1 M22;p_id=0.688
4022440E21	FASTA	match	91	3270	0	+	.	Target=DP13B_MOUSE 1 545;Gap=M351 D406 M1 F1 M13 D83 F1 M19 D25 F1 M161;p_id=0.514;stop=taa1285 taa1462 taa1678 tag1201 tag1207 tag1393 tag1450 tag1768 tag1777 tag1942 tag2101 tga1351 tga1519 tga1957;splice=144 243 303 375 463 505 564 711 794 953 2876 3035 3088;intronic_frameshift=2404-2654 2711-2787;intronic_stop=1285 1462 1678 1201 1207 1393 1450 1768 1777 1942 2101 1351 1519 1957
4122401E08	FASTA	match	52	2024	0	+	.	Target=ABCD4_MOUSE 1 607;Gap=M181 D44 F1 M262 F1 M2 D6 M162;p_id=0.921;splice=89 208 336 476 593 852 903 998 1120 1212 1302 1511 1622 1659 1709 1762 1839 1955;alternate_frameshift=594-727 1513-1514
4122401K19	FASTA	match	1483	2152	5.5e-12	+	.	Target=POL2_MOUSE 1028 1256;Gap=M16 D2 M35 I3 M36 F1 M30 D3 M40 I7 M24 R1 M17 I1 M1 F1 M19;p_id=0.282;stop=taa1603 taa1630 taa1820 taa1841 taa1859 taa2126 tga1642 tga1726 tga1904 tga2141
4430402G13	FASTA	match	192	2665	0	+	.	Target=IDD_MOUSE 1 549;Gap=M67 D1 M41 D275 R1 M441;p_id=0.664;splice=270 393 1560 1637 1814 2018 2171 2408;intronic_frameshift=518-1342
4432404P07	FASTA	match	1018	1149	7.8e-16	+	.	Target=BRD8_MOUSE 7 52;Gap=M40 I2 M4;p_id=0.761;stop=taa1117 tga1135
4432406F23	FASTA	match	589	2163	4e-46	+	.	Target=ENV_FENV1 30 661;Gap=M48 D1 M25 D4 M85 I2 M1 I4 M59 I4 M18 I3 M5 I7 M20 I1 M32 F1 M29 R1 M17 I82 R1 M17 I8 M56 I1 M54 F1 M54;p_id=0.367;stop=taa1372 tga1462 tga1474 tga1532
4432411B18	FASTA	match	61	1194	2e-89	+	.	Target=GPKOW_HUMAN 18 379;Gap=M13 F1 M45 D1 M8 D1 M11 F1 M73 F1 M13 F1 M28 F1 M78 F1 M28 D11 R1 M5 D1 M21 F1 M39;p_id=0.638;stop=taa269 tag119 tag287 tga934;splice=184 345 470 580 794 927 1066 1190;intronic_frameshift=963-995
4432412D04	FASTA	match	1535	2698	2e-60	+	.	Target=ZDHC1_MOUSE 82 485;Gap=M93 I42 M1 F1 M125 I5 M7 D1 M1 R1 M6 D30 M124;p_id=0.777;splice=1710 1812 1971 2084 2167 2417
4432414F20	FASTA	match	2654	3112	3.3e-88	+	.	Target=POL2_MOUSE 1109 1261;Gap=M153;p_id=0.856;stop=tag2969
4631401O15	FASTA	match	124	1094	7.9e-55	+	.	Target=MYO1C_MOUSE 729 1022;Gap=M16 I8 M201 R1 M2 D38 M67;p_id=0.434;stop=tga819;splice=176 336 420 514 570 706 988 1088;intronic_stop=819
4631402N15	FASTA	match	515	1255	0.00024	+	.	Target=SSBP4_HUMAN 97 356;Gap=M20 I1 M12 I4 M8 I7 M54 I5 M21 D1 M11 I2 M7 I3 M10 D3 M6 D2 M18 D4 M41 I1 M29;p_id=0.256;stop=taa569 taa944 tga539 tga671 tga767 tga860 tga1223 tga1235
4631403B18	FASTA	match	35	3325	1.2e-69	+	.	Target=STAB1_MOUSE 1747 2572;Gap=M59 D24 R1 M79 D34 F1 M170 D49 F1 M36 F1 M1 D25 M64 D29 M148 D30 R1 M77 D24 M50 D26 R1 M35 D30 M107;p_id=0.753;stop=tag2580 tga1720 tga2960;splice=369 679 878 1028 1891 2025 2390 3151 3268;intronic_frameshift=211-282 519-622 1132-1280 2190-2279 2732-2809;intronic_stop=2580 1720 2960
4631405P09	FASTA	match	1760	2182	4.9e-19	+	.	Target=RL12_BOVIN 7 157;Gap=M16 F1 M12 I1 M14 D1 M22 I8 F1 M12 I1 M1 F1 M16 I1 M25 I1 F1 M12 R1 M9;p_id=0.500
4631405P15	FASTA	match	874	1659	2.2e-23	+	.	Target=COE1_MOUSE 246 345;Gap=M58 D162 M42;p_id=0.328;stop=tag1231 tag1531 tga1102 tga1129 tga1408 tga1504;intronic_stop=1231 1531 1102 1129 1408 1504
4631410M14	FASTA	match	1252	2026	2.8e-29	+	.	Target=PIF1_SCHPO 310 513;Gap=M16 I1 M8 D26 R1 M15 I6 M28 D4 M6 D17 R1 M10 D14 M8 D1 M106;p_id=0.380;stop=taa1554 tag2015 tga1619;splice=1791 1906;intronic_frameshift=1323-1400 1559-1609
4631414F19	FASTA	match	866	1006	0.0039	+	.	Target=VGE_BPAL3 29 72;Gap=M15 I1 M12 D4 M16;p_id=0.438;stop=tga875 tga902
4631414J10	FASTA	match	34	1398	0	+	.	Target=PERE_MOUSE 263 717;Gap=M455;p_id=0.985;stop=tag43;splice=51 370 531 787 958 1196
4631419I20	FASTA	match	3476	3727	0.00039	+	.	Target=O10H4_HUMAN 160 243;Gap=M11 I1 M48 D1 M24;p_id=0.282;stop=taa3494 taa3560 taa3626 tag3533 tga3491
4631420C02	FASTA	match	257	2440	1.9e-218	+	.	Target=CSPG2_MOUSE 1 1691;Gap=M345 I53 M1 I910 M364 R1 M7 F1 M11;p_id=0.225;splice=326 701 876 1004 1298
4631422D01	FASTA	match	1982	2085	7.7e-08	+	.	Target=FMN1A_MOUSE 1253 1287;Gap=M7 R1 M28;p_id=0.800
4631422I05	FASTA	match	1097	1321	8.2e-07	+	.	Target=BRP14_MOUSE 46 124;Gap=M21 I2 M12 I2 M42;p_id=0.367;stop=taa1142 taa1316 tga1151
4631422L12	FASTA	match	88	1150	1.6e-90	+	.	Target=SELI_MOUSE 1 399;Gap=M78 I25 M105 I20 F1 M171;p_id=0.885;stop=tga1115;splice=144 213 322 585 635 684 865 1051;alternate_frameshift=636-637
4631422O05	FASTA	match	95	1533	3.4e-13	+	.	Target=LAMA2_MOUSE 1693 2150;Gap=M59 D13 M2 D1 M10 D5 M39 I7 M53 I1 M16 D2 M22 D6 M20 D1 M33 I1 M113 I7 M19 D10 M27 R1 M29;p_id=0.212;stop=taa1486 tga1456;splice=99
4631423H05	FASTA	match	223	897	4.9e-43	+	.	Target=TLR4_MOUSE 1 215;Gap=M86 I1 M28 D3 M7 D6 M6 D3 M8 D5 M38 D1 M24 I7 M10;p_id=0.498;stop=taa793 tga685;splice=312 479 602
4631428G15	FASTA	match	861	4863	0	+	.	Target=S3TC1_HUMAN 126 1337;Gap=M261 D1 M254 I2 M116 D7 M429 D116 F1 M150;p_id=0.677;splice=966 1113 1324 1401 1597 1731 1773 3453 3634 3785 3908 4605;intronic_frameshift=4064-4413
4631428K24	FASTA	match	1459	1545	0.0013	+	.	Target=NEDD4_MOUSE 40 68;Gap=M29;p_id=0.586;stop=tag1519
4631430N10	FASTA	match	1679	1849	0.0001	+	.	Target=JAK3_MOUSE 420 472;Gap=M7 F1 M11 R1 M27 D4 M8;p_id=0.561
4631431K03	FASTA	match	179	1832	4.5e-114	+	.	Target=ASB3_MOUSE 1 526;Gap=M64 D38 R1 M263 I12 R1 M187;p_id=0.906;splice=374 487 646 759 895 1073 1271 1495 1626;alternate_frameshift=370-483 1272-1271
4631432E21	FASTA	match	2725	3479	2.2e-71	+	.	Target=CLIC4_HUMAN 1 253;Gap=M14 R1 M12 I1 F1 M73 D2 M1 F1 M19 F1 M1 I2 M30 I1 M63 I1 M16 D1 M19;p_id=0.605;stop=tag3315 tag3405 tag3474 tga3360 tga3411
4632401F23	FASTA	match	22	2333	4.1e-149	+	.	Target=NEK8_MOUSE 1 699;Gap=M276 R1 M1 D46 M26 D26 M396;p_id=0.904;stop=tag936 tga963;splice=68 274 507 639 1325 1476 1553 1671 1822 1986 2145 2304;intronic_stop=936 963
4632401L01	FASTA	match	827	1273	1.6e-86	+	.	Target=POL2_MOUSE 1081 1229;Gap=M149;p_id=0.852;stop=taa1058 tga1001
4632401N01	FASTA	match	2536	2760	0.0066	+	.	Target=VMAT_SV5 166 239;Gap=M35 D1 M39;p_id=0.240;stop=tag2653 tga2629
4632404B18	FASTA	match	2370	2613	6.1e-06	+	.	Target=TLM_MOUSE 111 199;Gap=M18 I8 M21 F1 M42;p_id=0.393;stop=taa2415 taa2542 taa2605 tag2509
4632404H22	FASTA	match	2558	2830	0.0075	+	.	Target=UBP14_CAEEL 126 228;Gap=M12 I4 M40 I5 M4 I3 M35;p_id=0.291;stop=taa2573 taa2816
4632406F10	FASTA	match	3031	3620	3.3e-16	+	.	Target=LIN1_NYCCO 114 342;Gap=M36 I1 M18 I3 M20 I2 M30 I1 M1 R1 M15 D2 M29 I13 M3 I14 M43;p_id=0.294;stop=taa3052 taa3097 taa3166 tag3076 tag3091 tag3561 tag3600 tga3121 tga3157 tga3172 tga3570
4632408N19	FASTA	match	1695	2008	1.9e-25	+	.	Target=SENP7_HUMAN 851 985;Gap=M50 R1 M2 I30 M53;p_id=0.622;stop=tga1821 tga1859;splice=1741 1810 1870
4632411K03	FASTA	match	79	2211	3.6e-49	+	.	Target=EPS8_MOUSE 34 814;Gap=M18 I3 M150 D5 M14 D3 M26 I2 M12 D11 M167 I1 M27 I4 M15 I33 M16 I3 M60 I4 M5 I6 M4 I5 M11 I1 M18 I18 M12 I9 M6 D1 M42 I2 M41 D1 M46;p_id=0.388;stop=tga2206;splice=115 174 336 486 569 831 958 1047 1122 1271 1413 1442 1572 1704 1813 1988 2121
4632411N18	FASTA	match	1968	2071	1.3e-05	+	.	Target=FMN1A_MOUSE 1253 1287;Gap=M7 R1 M28;p_id=0.714;stop=tga2042
4632411P08	FASTA	match	1136	1282	3.7e-10	+	.	Target=JAK3_MOUSE 411 459;Gap=M17 F1 M10 R1 M22;p_id=0.735
4632413K17	FASTA	match	667	945	0.00059	+	.	Target=SOX13_HUMAN 232 329;Gap=M44 I4 M38 I1 M11;p_id=0.357;stop=taa679 taa823
4632415L05	FASTA	match	101	930	4.1e-50	+	.	Target=RRS1_MOUSE 13 309;Gap=M34 I10 M20 I2 M5 R1 M41 R1 M1 I1 M45 I4 M1 R1 M15 I2 M72 R1 M44;p_id=0.603;stop=tag602 tag767 tga441 tga450
4632415L16	FASTA	match	12	1423	1.9e-113	+	.	Target=SELO_MOUSE 1 483;Gap=M234 I19 R1 M207 D7 M23;p_id=0.902;stop=tga713;splice=568 714 901 1032;alternate_frameshift=713-712
4632415L20	FASTA	match	2477	2890	1.5e-31	+	.	Target=POL_MMTVB 62 200;Gap=M44 R1 M57 I1 F1 M37;p_id=0.482;stop=tga2573 tga2807
4632417G13	FASTA	match	82	2453	0	+	.	Target=UN84A_MOUSE 1 914;Gap=M221 I63 R1 M1 I60 M569;p_id=0.277;stop=taa1377 taa2211 tag774 tag1104 tag1443 tga744 tga1143 tga1176 tga1224 tga1227 tga1290 tga1371 tga1383 tga1404 tga1410 tga1464 tga1518 tga1536 tga1617 tga1665 tga1734 tga1755 tga1761 tga1992 tga2001 tga2301 tga2349 tga2403;splice=158 350 535 562 742 841 935 994 1140 1380 1467 1511 1623 1878 1963 2079 2247 2340;alternate_frameshif…
4632419A02	FASTA	match	3362	3475	3.2e-07	+	.	Target=NEDD4_RAT 28 65;Gap=M38;p_id=0.553;stop=taa3467 tag3443 tga3368
4632419I10	FASTA	match	10	1984	6.7e-135	+	.	Target=LRIG2_HUMAN 411 1066;Gap=M433 D12 F1 M137 I1 M25 I2 M16 I6 M6 I1 M29;p_id=0.885;splice=92 256 577 859 1309 1496 1784;alternate_frameshift=1308-1345
4632419I22	FASTA	match	159	497	2.8e-37	+	.	Target=POL_BAEVM 1076 1186;Gap=M87 D2 M24;p_id=0.566;stop=tga207;splice=172
4632419J16	FASTA	match	1	636	3.3e-76	+	.	Target=PRRX1_HUMAN 59 246;Gap=M141 D24 M47;p_id=0.882;stop=taa478;splice=67 243 425 497;alternate_stop=478
4632424F05	FASTA	match	2450	2644	1.2e-07	+	.	Target=JAK3_MOUSE 396 459;Gap=M17 D1 M15 F1 M10 R1 M22;p_id=0.600;stop=tga2489 tga2594
4632425C07	FASTA	match	53	879	7.2e-15	+	.	Target=TR19L_MACFA 75 384;Gap=M19 I8 M18 R1 M30 I4 M4 I5 M32 D2 M7 I6 M14 D2 M35 D6 M16 D2 M3 I2 M10 I2 M17 I18 M9 I1 M50;p_id=0.295;stop=tga155;splice=178 406 478 536 773
4632425P05	FASTA	match	2340	2511	1.7e-09	+	.	Target=CAD11_MOUSE 268 324;Gap=M16 F1 M41;p_id=0.877
4632426C10	FASTA	match	1022	1581	7.7e-26	+	.	Target=RL11_RAT 52 134;Gap=M38 D104 R1 M45;p_id=0.439;intronic_frameshift=1135-1446
4632426C20	FASTA	match	73	3252	0	+	.	Target=CRSP3_HUMAN 1 1079;Gap=M53 D27 M827 I46 M153;p_id=0.896;stop=taa253 taa274 taa301 tag238;splice=111 143 231 312 437 549 648 750 820 933 1029 1230 1374 1520 1766 1909 2084 2248 2373 2579 2760 2793 3010;alternate_stop=253 274 301 238
4632427C23	FASTA	match	207	2156	2.6e-98	+	.	Target=LICH_HUMAN 9 397;Gap=M19 D2 M115 D259 M255;p_id=0.372;stop=taa672 taa723 taa948 taa960 tag708 tag798 tag1140 tag1317 tga660 tga753 tga762 tga1038 tga1119;splice=299 417 1503 1640 1787 1859 1931;intronic_stop=672 723 948 960 708 798 1140 1317 660 753 762 1038 1119
4632428C04	FASTA	match	748	871	0.00072	+	.	Target=JAK3_MOUSE 420 459;Gap=M10 D1 M8 R1 M8 R1 M1 D1 M13;p_id=0.690;stop=tga819
4632430A05	FASTA	match	163	315	3e-10	+	.	Target=JAK3_MOUSE 409 459;Gap=M18 F1 M11 R1 M22;p_id=0.725;stop=taa190
4632432E15	FASTA	match	1550	1760	1.1e-28	+	.	Target=ENV_IPMAE 518 585;Gap=M37 D2 F1 M31;p_id=0.857
4632433A20	FASTA	match	704	2409	5.6e-18	+	.	Target=UBIB_NEIMB 20 461;Gap=M24 D7 M8 R1 M5 D1 M63 I1 M3 D1 M14 D13 M4 D43 M4 D18 M27 I1 M118 D1 M4 D29 M72 D2 M59 D8 M2 D4 M10 D2 M23;p_id=0.257;stop=tag725 tga2281;splice=1335 1482 1611 1707 1959 2088 2142;intronic_stop=2281
4632433K11	FASTA	match	42	257	4.9e-08	+	.	Target=JAK3_MOUSE 398 471;Gap=M24 D1 M6 F1 M10 R1 M22 I3 M9;p_id=0.547
4633401I16	FASTA	match	1060	1191	1.7e-08	+	.	Target=JAK3_MOUSE 412 455;Gap=M15 F1 M11 R1 M18;p_id=0.773
4731413C16	FASTA	match	528	996	5.2e-62	+	.	Target=RL29_RAT 1 156;Gap=M43 F1 M113;p_id=0.897;stop=taa883 tag609
4732401K03	FASTA	match	701	2406	1.4e-18	+	.	Target=UBIB_NEIMB 20 461;Gap=M24 D7 M8 R1 M5 D1 M63 I1 M3 D1 M14 D13 M4 D43 M4 D18 M27 I1 M118 D1 M4 D29 M72 D2 M59 D8 M2 D4 M10 D2 M23;p_id=0.257;stop=tag722 tga2278;splice=1332 1479 1608 1704 1956 2085 2139;intronic_stop=2278
4732402K02	FASTA	match	38	2701	0	+	.	Target=ACAD9_MOUSE 1 626;Gap=M155 D262 M471;p_id=0.703;stop=taa1106 taa1142 taa1202 taa1229 tag518 tag662 tag902 tag908 tag1064 tag1070 tag1286 tga857 tga872 tga977 tga1193;splice=199 293 395 1389 1468 1643 1717 1793 1864 1984 2113 2193 2320 2398 2527 2600;intronic_stop=1106 1142 1202 1229 518 662 902 908 1064 1070 1286 857 872 977 1193
4732408L03	FASTA	match	72	1031	1.8e-42	+	.	Target=HEY1_HUMAN 9 305;Gap=M17 I5 M116 D1 M34 R1 M4 I3 M28 D8 M7 D6 M6 D1 M23 F1 M19 I1 M8 D8 M14 D5 M5 D3 M7;p_id=0.444;stop=tag593 tga803;splice=130 197 281 363
4732409A21	FASTA	match	867	1093	2.8e-10	+	.	Target=JAK3_MOUSE 394 471;Gap=M24 I2 M18 R1 M34;p_id=0.526;stop=tga876 tga882
4732409K14	FASTA	match	2270	2715	2.8e-12	+	.	Target=POL_BAEVM 819 979;Gap=M34 I9 M11 I2 M2 R1 M11 I2 M6 D1 M84;p_id=0.309;stop=tga2710
4732414C07	FASTA	match	568	2323	5.3e-104	+	.	Target=PKD1_HUMAN 2675 3133;Gap=M46 D30 R1 M164 I3 M44 D100 R1 M202;p_id=0.618;splice=1872 2125;intronic_frameshift=705-794 1418-1717
4732414G09	FASTA	match	1176	1271	4.1e-06	+	.	Target=NEDD4_MOUSE 39 70;Gap=M32;p_id=0.594;stop=taa1233
4732415B21	FASTA	match	259	3048	0	+	.	Target=DSC2_MOUSE 1 903;Gap=M118 D12 R1 M719 F1 M1 D15 M65;p_id=0.971;stop=taa2845 tga2827;splice=327 412 612 647 767 923 1068 1235 1370 1556 1813 1956 2181 2418 2543 2804 2850;alternate_frameshift=612-647 2804-2805;alternate_stop=2845 2827
4732415G03	FASTA	match	2551	2694	2.3e-10	+	.	Target=JAK3_MOUSE 409 459;Gap=M8 I3 M8 F1 M10 R1 M22;p_id=0.706;stop=taa2566
4732415N24	FASTA	match	241	712	4.3e-55	+	.	Target=CCHL_MOUSE 1 207;Gap=M88 I50 F1 M69;p_id=0.754;splice=352 504 624 711;alternate_frameshift=504-505
4732416N19	FASTA	match	1547	1761	1.6e-10	+	.	Target=JAK3_MOUSE 405 475;Gap=M26 D1 M7 R1 M38;p_id=0.569
4732417I22	FASTA	match	89	1202	1.9e-131	+	.	Target=LYPA3_MOUSE 1 413;Gap=M167 I42 F1 M204;p_id=0.898;splice=215 372 491 590 690;alternate_frameshift=589-590
4732419A12	FASTA	match	7	2573	0	+	.	Target=RLF_HUMAN 1 984;Gap=M8 D2 M16 I2 M53 I103 R1 M1 I20 M320 I1 M116 I3 M227 D1 M11 I2 M101;p_id=0.785;splice=243 446 583 725;alternate_frameshift=243-242
4732419E23	FASTA	match	1177	1275	0.00072	+	.	Target=NEDD4_RAT 16 48;Gap=M33;p_id=0.515;stop=taa1267 tag1270
4732420O21	FASTA	match	255	3009	0	+	.	Target=DSC2_MOUSE 1 903;Gap=M837 F1 M1 D15 M65;p_id=0.984;stop=taa2806 tga2788;splice=323 408 608 728 884 1029 1196 1331 1517 1774 1917 2142 2379 2504 2765 2811;alternate_frameshift=2765-2766;alternate_stop=2806 2788
4732421C11	FASTA	match	90	230	1.1e-06	+	.	Target=BRP14_MOUSE 80 126;Gap=M47;p_id=0.426;stop=tag174
4732425P20	FASTA	match	116	349	2.1e-33	+	.	Target=FUSIP_MOUSE 1 77;Gap=M62 D1 M15;p_id=0.782;stop=tga323;splice=180
4732427F18	FASTA	match	3304	3552	6.3e-07	+	.	Target=POL2_MOUSE 1180 1271;Gap=M55 I1 M11 I8 M17;p_id=0.304;stop=tga3310 tga3391 tga3454
4732427N10	FASTA	match	54	1001	1.3e-137	+	.	Target=TNAP1_HUMAN 1 315;Gap=M10 D1 M116 I1 M132 D2 M11 D2 M29 I3 M13;p_id=0.706;stop=tga990;splice=261 431 518 571 767
4732429D16	FASTA	match	71	700	3.7e-25	+	.	Target=CM35A_HUMAN 2 210;Gap=M23 D4 M47 D1 M41 I4 M94;p_id=0.393;stop=tga74;splice=128 470 597
4732430A16	FASTA	match	2408	3779	2.9e-111	+	.	Target=SPHK1_HUMAN 7 383;Gap=M119 D81 F1 M100 I1 M157;p_id=0.672;splice=2552 2647;intronic_frameshift=2764-3008
4732430I17	FASTA	match	990	1252	3.8e-27	+	.	Target=POL2_MOUSE 1186 1282;Gap=M27 I9 M5 R1 M56;p_id=0.619;stop=tga1080
4732431J01	FASTA	match	564	751	4.6e-05	+	.	Target=JAK3_MOUSE 393 459;Gap=M13 I5 M19 D1 M6 R1 M24;p_id=0.485;stop=taa630 tag597 tga585
4732431M03	FASTA	match	141	1804	9.4e-105	+	.	Target=LDLR_MOUSE 1 562;Gap=M531 I7 M11 R1 M13;p_id=0.941;stop=tga1728;splice=207 330 453 837 960 1083 1203 1329 1501
4732433D11	FASTA	match	1542	2112	1.4e-34	+	.	Target=S10A3_RAT 1 102;Gap=M47 D88 F1 M55;p_id=0.537;intronic_frameshift=1682-1947
4732434G11	FASTA	match	2655	2825	7.9e-12	+	.	Target=JAK3_MOUSE 400 459;Gap=M17 I3 M7 F1 M11 R1 M22;p_id=0.650;stop=tga2673 tga2775
4732435E20	FASTA	match	1	332	1.5e-68	+	.	Target=SULF1_MOUSE 750 871;Gap=M99 I11 R1 M12;p_id=0.902;stop=tga300;splice=34 177 301
4732435K03	FASTA	match	1537	1629	1.8e-09	+	.	Target=TN13B_MOUSE 136 165;Gap=M18 D1 M12;p_id=0.806;stop=tga1624
4732437A16	FASTA	match	2232	2406	2e-23	+	.	Target=POL2_MOUSE 1189 1247;Gap=M43 F1 M1 I1 M14;p_id=0.831;stop=tga2301
4732437I21	FASTA	match	1095	1238	5.1e-22	+	.	Target=APG7L_MOUSE 127 173;Gap=M6 D1 M41;p_id=0.875;stop=tag1116
4732440C03	FASTA	match	2172	2312	2.1e-10	+	.	Target=DERL1_MOUSE 71 112;Gap=M18 D5 M24;p_id=0.574;stop=taa2208
4732441A12	FASTA	match	13	1643	4.9e-180	+	.	Target=ASH2L_MOUSE 1 569;Gap=M254 I25 R1 M290;p_id=0.956;splice=188 252 398 487 582 678 774 868 1086 1254 1448 1541;alternate_frameshift=774-773
4732441D14	FASTA	match	1107	1300	0.00046	+	.	Target=BRP14_MOUSE 70 137;Gap=M36 R1 M12 I2 M13 I1 M4;p_id=0.382;stop=tag1238 tga1122 tga1229
4732442J12	FASTA	match	114	284	0.0076	+	.	Target=GLCP_SYNY3 190 249;Gap=M8 I3 M49;p_id=0.300;stop=taa213 tag240
4732444B01	FASTA	match	81	173	0.00024	+	.	Target=NEDD4_RAT 35 65;Gap=M31;p_id=0.548;stop=tag147 tga165
4732444B19	FASTA	match	1958	2182	0.00052	+	.	Target=BRP14_MOUSE 64 141;Gap=M4 I2 M48 I1 M23;p_id=0.359;stop=taa2144 tga1961 tga2012 tga2057
4732444H22	FASTA	match	857	1330	1.3e-10	+	.	Target=POL2_MOUSE 669 834;Gap=M49 D2 M14 I2 M14 R1 M25 I5 M17 I3 M7 F1 M30;p_id=0.345;stop=taa959 taa1156 tga884 tga914 tga980
4732446E19	FASTA	match	11	360	6.3e-57	+	.	Target=POL2_MOUSE 1085 1204;Gap=M74 F1 M7 I4 M1 F1 M34;p_id=0.800;stop=tga170
4732450N03	FASTA	match	162	1076	1.1e-50	+	.	Target=POL2_MOUSE 933 1256;Gap=M8 I3 M9 I2 M78 R1 M17 I6 M9 D3 M27 I1 M40 F1 M23 I1 M7 I5 M61 I2 M13 I2 M10;p_id=0.382;stop=taa509 taa524 tag402 tag966 tag1020 tga201 tga384 tga882;splice=214
4732452L12	FASTA	match	2223	2329	0.0079	+	.	Target=NEDD4_MOUSE 34 68;Gap=M13 D1 R1 M22;p_id=0.556;stop=tag2273
4732452L23	FASTA	match	1548	1757	1.6e-14	+	.	Target=CLD7_HUMAN 136 212;Gap=M13 I7 M32 I2 M15 D2 M8;p_id=0.456;stop=tag1566
4732454L05	FASTA	match	2338	2706	2.9e-15	+	.	Target=LIN1_HUMAN 1087 1196;Gap=M36 R1 M3 D3 M17 F1 M16 D3 M27 D7 M11;p_id=0.374;stop=tga2362 tga2677
4732456B05	FASTA	match	181	1526	1.7e-69	+	.	Target=ZNF38_HUMAN 1 447;Gap=M22 D1 M407 F1 M11 F1 M7;p_id=0.855;splice=235 327 454
4732456I21	FASTA	match	304	3308	0	+	.	Target=FBXL4_HUMAN 1 622;Gap=M464 D380 R1 M158;p_id=0.579;splice=815 1161 1406 1620 2831 3144;alternate_frameshift=1695-2834
4732456M09	FASTA	match	152	2587	3.5e-215	+	.	Target=PAK6_HUMAN 1 682;Gap=M194 D1 M303 D98 R1 M43 D31 F1 M142;p_id=0.778;splice=355 1012 1510 2284 2419;intronic_frameshift=1645-1938 2067-2161
4732457F20	FASTA	match	1017	1814	3.4e-119	+	.	Target=ESPL1_MOUSE 1525 1795;Gap=M35 I5 M231;p_id=0.841;stop=taa1107 tag1101 tga1806;splice=1339 1530 1658
4732457I01	FASTA	match	59	205	3.5e-10	+	.	Target=JAK3_MOUSE 411 459;Gap=M17 F1 M10 R1 M22;p_id=0.796;stop=taa65 taa83
4732457N01	FASTA	match	400	1963	6.3e-162	+	.	Target=TBL3_HUMAN 1 520;Gap=M407 F1 M44 R1 M47 F1 M2 D1 M20;p_id=0.856;splice=436 521 692 768 862 1044 1186 1245 1349 1497 1728 1799 1956
4732458J22	FASTA	match	129	2113	0	+	.	Target=RGS12_HUMAN 666 1373;Gap=M472 I51 R1 M49 I1 M23 I6 M14 D18 M12 I1 M6 I5 M68;p_id=0.773;splice=153 323 416 560 740 894 971 1166 1240 1367 1464 1544;alternate_frameshift=1544-1543
4732458O05	FASTA	match	802	1644	3.4e-47	+	.	Target=ATS6_HUMAN 509 786;Gap=M9 D3 M24 D2 M45 D2 M8 I1 M19 I1 M86 I2 M83;p_id=0.368;stop=tga865;splice=978 1087 1215 1327 1414 1578
4732458O15	FASTA	match	539	1918	3.3e-135	+	.	Target=PISD_MOUSE 105 407;Gap=M83 I1 F1 M144 D162 M11 I4 M29 R1 M31;p_id=0.570;stop=tag1323 tag1482 tag1527 tag1704 tga758 tga1218 tga1449 tga1497 tga1677 tga1749;splice=775 912 1059;intronic_stop=1323 1482 1527 1704 1449 1497 1677
4732460E08	FASTA	match	1101	1238	1.3e-08	+	.	Target=JAK3_MOUSE 414 459;Gap=M13 F1 M11 R1 M22;p_id=0.739;stop=tga1188
4732460E13	FASTA	match	1814	1921	0.0086	+	.	Target=SYL_XYLFT 434 468;Gap=M12 D1 M23;p_id=0.472;stop=tag1871 tga1838
4732460K19	FASTA	match	3	1377	1.2e-214	+	.	Target=GP137_HUMAN 193 650;Gap=M384 F1 M74;p_id=0.948;splice=93 146 233 389 498 560 671 821 972 1167 1268 1332
4732462M03	FASTA	match	2045	2432	2.7e-46	+	.	Target=POL2_MOUSE 1008 1138;Gap=M26 I1 M12 R1 M70 R1 M22;p_id=0.672;stop=taa2254
4732463I11	FASTA	match	1	850	3.7e-182	+	.	Target=TOR1B_MOUSE 55 337;Gap=M99 F1 M184;p_id=0.986;splice=37 294 480 608
4732464A07	FASTA	match	537	719	2.1e-16	+	.	Target=KS6B1_RAT 374 429;Gap=M38 D2 M10 D3 M8;p_id=0.705;stop=tag660 tag678 tga693
4732465K19	FASTA	match	232	2111	0	+	.	Target=ACOX1_MOUSE 90 662;Gap=M52 R1 M1 D54 M520;p_id=0.911;splice=394 555 663 783 899 1069 1232 1423 1603 1709 1853 2060
4732466E24	FASTA	match	564	679	4.3e-06	+	.	Target=NEDD4_MOUSE 39 77;Gap=M20 R1 M19;p_id=0.590
4732467D23	FASTA	match	2416	2584	4.8e-05	+	.	Target=BRP14_MOUSE 62 120;Gap=M6 I2 M33 I2 M4 F1 M2 D1 M10;p_id=0.450
4732467F02	FASTA	match	3054	3190	7.1e-07	+	.	Target=JAK3_MOUSE 414 459;Gap=M24 R1 M22;p_id=0.652
4732467F11	FASTA	match	26	114	1.3e-05	+	.	Target=TN13B_MOUSE 135 163;Gap=M19 D1 R1 M10;p_id=0.733
4732467N09	FASTA	match	372	1925	0	+	.	Target=SEM4B_MOUSE 1 515;Gap=M509 D3 M6;p_id=0.979;stop=tga1899 tga1920;splice=530 593 692 804 918 1070 1252 1403 1614 1730
4732468D17	FASTA	match	65	304	0.0048	+	.	Target=SEM6C_MOUSE 778 857;Gap=M11 D2 M15 I1 M14 I2 M23 D1 M14;p_id=0.373;stop=tag101 tga254
4732468F21	FASTA	match	1062	2815	0	+	.	Target=PHF1_MOUSE 1 560;Gap=M54 F1 M1 D28 M57 I4 F1 M444;p_id=0.944;splice=1387 1483 1573 1722 1818 1887 2011 2079 2184 2353 2448 2529;alternate_frameshift=1482-1483
4732468M15	FASTA	match	2032	2181	7e-14	+	.	Target=JAK3_MOUSE 410 459;Gap=M17 F1 M11 R1 M22;p_id=0.820;stop=tga2131
4732468M21	FASTA	match	133	1747	4.5e-104	+	.	Target=ZN306_HUMAN 1 539;Gap=M33 I1 M5 D3 M5 D3 M140 I6 M344 F1 M5;p_id=0.719;splice=549 697 762 886
4732469G08	FASTA	match	27	2759	0	+	.	Target=GOGA2_MOUSE 5 889;Gap=M134 D26 M751;p_id=0.967;stop=tga456;splice=92 149 230 269 332 611 670 812 902 1010 1098 1436 1550 1796 1872 1958 2177 2280 2387 2544;intronic_stop=456
4732469J09	FASTA	match	2375	2494	0.00054	+	.	Target=NEDD4_MOUSE 25 64;Gap=M40;p_id=0.500;stop=tag2450
4732471B21	FASTA	match	1349	1452	0.00015	+	.	Target=NEDD4_RAT 29 63;Gap=M27 R1 M8;p_id=0.600;stop=taa1432 tag1424 tag1427
4732471I09	FASTA	match	2159	2302	0.0063	+	.	Target=HEMH_XYLFA 43 88;Gap=M14 D2 M32;p_id=0.354;stop=taa2294
4732471N16	FASTA	match	26	139	0.00022	+	.	Target=TN13B_MOUSE 138 173;Gap=M6 D1 M10 D1 M20;p_id=0.553;stop=tga110
4732471N17	FASTA	match	155	607	7.7e-07	+	.	Target=POK11_HUMAN 55 207;Gap=M44 R1 M16 I2 M10 R1 M12 R1 M12 I5 M10 D6 M42;p_id=0.308;stop=taa331 taa434 taa542 tag298 tag473 tga242 tga458;intronic_stop=473
4732471N18	FASTA	match	4115	4204	0.00074	+	.	Target=NEDD4_MOUSE 41 70;Gap=M30;p_id=0.567;stop=taa4166
4732472F01	FASTA	match	3026	3223	0.00073	+	.	Target=JAK3_MOUSE 403 458;Gap=M15 D10 M41;p_id=0.409;stop=tag3182 tga3176
4732472I07	FASTA	match	103	2151	1.1e-70	+	.	Target=PA24A_BRARE 31 714;Gap=M9 D1 M29 I1 M16 D8 M51 D1 M40 I4 M208 D7 M33 I2 M6 I1 M40 D4 M6 I1 M14 I8 M19 D5 M11 I3 M37 I5 M44 I1 M38 I1 M56;p_id=0.289;stop=tga1234;splice=198 239 282 396 434 570 707 930 1045 1369 1585 1752 1939
4732474B22	FASTA	match	208	1388	4.2e-108	+	.	Target=TINF2_MOUSE 1 342;Gap=M191 D51 F1 M145 F1 M6;p_id=0.868;splice=399 486 576 684 1377;intronic_frameshift=780-934
4732474F03	FASTA	match	26	1519	9.3e-128	+	.	Target=S14L4_MOUSE 1 404;Gap=M222 D94 M182;p_id=0.811;stop=tag938;splice=79 155 199 259 448 544 605 1078 1218 1388;intronic_stop=938
4732474N01	FASTA	match	1310	1409	0.00015	+	.	Target=NEDD4_MOUSE 39 71;Gap=M19 F1 M14;p_id=0.606
4732475C15	FASTA	match	172	2266	7.1e-68	+	.	Target=ZFP60_MOUSE 1 707;Gap=M267 I3 M414 F1 M1 I6 M16;p_id=0.743;splice=204 331 430
4732475H18	FASTA	match	1404	1490	0.00018	+	.	Target=NEDD4_RAT 37 65;Gap=M29;p_id=0.552;stop=tga1482
4732475J07	FASTA	match	467	831	1.2e-18	+	.	Target=POL2_MOUSE 1154 1282;Gap=M46 I7 M34 R1 M42;p_id=0.729;stop=taa698 tag626
4732479L14	FASTA	match	1380	1517	8.9e-07	+	.	Target=NEDD4_MOUSE 39 84;Gap=M46;p_id=0.435;stop=taa1497 tga1482
4732482K12	FASTA	match	632	784	1.2e-11	+	.	Target=JAK3_MOUSE 407 459;Gap=M10 I2 M8 F1 M11 R1 M22;p_id=0.717
4732482O11	FASTA	match	826	2141	1.1e-24	+	.	Target=TRUD_METMA 13 431;Gap=M20 R1 M10 D2 M2 D1 M4 D2 M49 D7 M22 I3 M38 D2 M21 D1 M22 I3 M9 D1 M45 D3 M31 I2 M17 D1 M22 I4 M40 I1 M11 D10 M14 D3 M29;p_id=0.279;stop=taa874 taa880;splice=954 1114 1307 1406 1488 1766 1820
4732486K21	FASTA	match	571	1518	2.6e-127	+	.	Target=RECQ5_HUMAN 1 433;Gap=M83 I80 M1 I34 M61 D1 M151 I5 M6 D1 M12;p_id=0.634;stop=tag1510 tga1486;splice=700 822 999 1105 1217 1380 1460
4732487N17	FASTA	match	3162	3385	0.00061	+	.	Target=BRP14_MOUSE 63 136;Gap=M11 R1 M27 I2 M9 D5 M15 I2 M8;p_id=0.380;stop=tag3278 tag3302 tag3323 tga3338;intronic_stop=3302
4732488I15	FASTA	match	15	2932	7e-119	+	.	Target=PSD5_MOUSE 1 504;Gap=M143 D109 R1 M192 D360 M169;p_id=0.518;stop=taa1370 taa1658 taa1817 taa1949 taa2063 taa2072 taa2165 taa2225 taa2399 tag1538 tag2033 tga1496 tga1643 tga1967 tga2123;splice=184 329 898 1008 1151 2533 2674;intronic_frameshift=443-769;intronic_stop=1370 1658 1817 1949 2063 2072 2165 2225 2399 1538 2033 1496 1643 1967 2123
4732489K14	FASTA	match	177	2891	0	+	.	Target=ZO3_MOUSE 1 906;Gap=M450 R1 M3 R1 M6 R1 M447;p_id=0.997;splice=224 334 437 765 869 1029 1138 1200 1267 1424 1533 1780 1995 2091 2162 2373 2474 2741 2788;alternate_frameshift=1534-1533
4732490D11	FASTA	match	25	697	3.2e-143	+	.	Target=RPE_MOUSE 1 228;Gap=M37 I4 F1 M187;p_id=0.982;splice=135 215 355 490 577;alternate_frameshift=135-136
4732490D24	FASTA	match	3	383	6.3e-14	+	.	Target=POL3_MOUSE 187 350;Gap=M49 I35 M3 F1 M40 I2 M13 R1 M22;p_id=0.354;stop=tag57 tag372
4732490P12	FASTA	match	4	309	5.9e-22	+	.	Target=ZF36_HUMAN 1 102;Gap=M102;p_id=0.520;stop=taa73 taa298;splice=108 235
4732491B01	FASTA	match	352	607	9e-12	+	.	Target=TBX1_HUMAN 280 337;Gap=M24 D27 F1 M34;p_id=0.624;intronic_frameshift=423-505
4732491N15	FASTA	match	45	584	0.0046	+	.	Target=SSBP4_HUMAN 95 270;Gap=M6 D3 M54 D3 M3 I3 M13 D4 M11 D1 M27 I3 M9 I2 M15 I1 M5 D1 M15 D1 M9;p_id=0.307;stop=tga213 tga513 tga549
4732491N16	FASTA	match	2174	2437	0.0024	+	.	Target=TR19L_HUMAN 1 85;Gap=M28 I3 M36 D6 M18;p_id=0.286;stop=taa2270 tga2240 tga2288;splice=2215 2392
4732493F04	FASTA	match	2150	3104	2.2e-18	+	.	Target=DNJCD_HUMAN 1273 1418;Gap=M59 D45 R1 M14 D128 R1 M73;p_id=0.401;stop=tag2153 tag3078;intronic_frameshift=2326-2460 2502-2885
4732494D05	FASTA	match	28	2322	4.6e-126	+	.	Target=FMT_MOUSE 1 377;Gap=M210 D388 M167;p_id=0.492;stop=taa1036 tag1021 tag1174 tag1264 tag1657 tag1819 tga688 tga772 tga811 tga814 tga1039 tga1123 tga1408 tga1423 tga1555 tga1765;splice=221 431 554 1897 1989 2068 2151;intronic_stop=1036 1021 1174 1264 1657 1819 688 772 811 814 1039 1123 1408 1423 1555 1765
4732494L18	FASTA	match	220	2589	7e-84	+	.	Target=UBP21_HUMAN 1 349;Gap=M200 D249 F1 M20 D55 F1 M40 D72 M37 D63 F1 M40 D1 M12;p_id=0.421;stop=tag2088;intronic_frameshift=819-1567 1627-1793 2240-2430;intronic_stop=2088
4732494P07	FASTA	match	1133	2038	2.2e-168	+	.	Target=POL2_MOUSE 978 1281;Gap=M100 R1 M24 F1 M42 I1 F1 M28 I1 R1 M108;p_id=0.885
4732496M09	FASTA	match	2457	3243	2.7e-115	+	.	Target=POL2_MOUSE 7 269;Gap=M25 F1 M81 R1 M15 R1 M120 R1 M22;p_id=0.760
4732496O08	FASTA	match	732	2192	7.4e-76	+	.	Target=MAPE_HUMAN 8 505;Gap=M12 I1 M70 I2 M33 I1 M19 I6 M20 I2 M11 I1 M90 D2 M6 D1 M170 I1 M53;p_id=0.425;stop=tga753;splice=732 1045 1633
4732497D23	FASTA	match	1333	1404	2.2e-08	+	.	Target=HAPIP_HUMAN 1641 1664;Gap=M24;p_id=0.917;stop=taa1336
4732498B17	FASTA	match	1728	1862	1.4e-13	+	.	Target=SLBP2_XENLA 131 175;Gap=M45;p_id=0.600;stop=tga1803
4732498H20	FASTA	match	386	2775	4.1e-124	+	.	Target=GDIA_MOUSE 1 448;Gap=M196 D86 F1 M78 F1 M1 D262 M173;p_id=0.562;stop=taa1558 taa1924 taa2065 tag1579 tag1609 tag2014 tag2041 tag2134 tga1564 tga1750 tga1813 tga1819 tga2005 tga2017 tga2029 tga2035 tga2104 tga2146;splice=430 538 638 773 1363 2422 2567 2622;intronic_frameshift=973-1232;intronic_stop=1558 1924 2065 1579 1609 2014 2041 2134 1564 1750 1813 1819 2005 2017 2029 2035 2104 2146
4732499D03	FASTA	match	3	1566	1.6e-146	+	.	Target=DSC2_MOUSE 602 903;Gap=M236 D219 F1 M66;p_id=0.580;splice=87 324 449;intronic_frameshift=710-1368
4733401D01	FASTA	match	1225	1415	7.4e-06	+	.	Target=JAK3_MOUSE 408 470;Gap=M22 D1 M8 R1 M33;p_id=0.484;stop=tga1326 tga1332
4733401G09	FASTA	match	7	157	4.2e-08	+	.	Target=JAK3_MOUSE 411 459;Gap=M19 D2 M8 R1 M4 R1 M18;p_id=0.686;stop=tag58
4733401I23	FASTA	match	3	1595	1.1e-54	+	.	Target=JIP3_MOUSE 399 815;Gap=M7 I10 M88 I10 M73 I2 M18 D2 M17 D1 M10 D1 M44 I2 M28 D129 M24 I1 M26 D6 M57;p_id=0.432;stop=taa876 taa882 tag1062 tag1131 tag1164 tag1203 tga888 tga1035 tga1068 tga1182;splice=24 82 235 287 418 475 649 779 1424;intronic_stop=876 882 1062 1131 1164 1203 888 1035 1068 1182
4733401J21	FASTA	match	2	766	2.5e-160	+	.	Target=ANC1_MOUSE 543 797;Gap=M255;p_id=0.992;stop=tag761;splice=25 166 227 415 490
4831401I16	FASTA	match	70	1992	0	+	.	Target=GRIA3_HUMAN 2 640;Gap=M625 D2 M14;p_id=0.972;stop=taa1957;splice=175 334 574 762 816 978 1146 1251 1359 1566
4831401O17	FASTA	match	168	4320	0	+	.	Target=RGNEF_MOUSE 302 1687;Gap=M1343 F1 M3 D1 M24 I3 M13;p_id=0.975;stop=tag4270 tag4300 tga4237 tga4279;splice=171 227 288 410 691 896 1008 1051 1175 1308 1364 1413 1558 1680 1821 2069 2192 2310 2565 2642 2821 2913 3096 3228 3329 3368 3416 3902
4831403I15	FASTA	match	4197	4881	1.5e-11	+	.	Target=PP4R1_RAT 628 938;Gap=M14 R1 M14 I4 F1 M10 F1 M6 I12 M30 I18 M37 I6 M6 I11 M12 I25 M10 I4 M1 F1 M53 I3 M3 R1 M32;p_id=0.373;stop=tag4287 tag4483 tga4582;splice=4335 4419 4508 4627 4769
4831405E10	FASTA	match	149	3567	3.4e-68	+	.	Target=BRD3_HUMAN 1 727;Gap=M3 I1 M465 D413 R1 M37 D2 M173 I1 M47;p_id=0.608;splice=358 496 644 859 1231 1360 3032 3325 3451;intronic_frameshift=1552-2790
4831406E07	FASTA	match	3	122	6.4e-12	+	.	Target=JAK3_MOUSE 420 459;Gap=M7 F1 M11 R1 M22;p_id=0.850
4831407I23	FASTA	match	1308	3143	0	+	.	Target=ATS19_HUMAN 616 1208;Gap=M46 I26 M1 F1 M74 D45 M2 R1 M444;p_id=0.823;stop=taa1687 tag1314;splice=1447 1543 1671 1805 1926 2007 2165 2319 2455 2660 2813 2991;alternate_frameshift=1448-1449;alternate_stop=1687
4831409A21	FASTA	match	4152	4340	4.9e-10	+	.	Target=JAK3_MOUSE 401 459;Gap=M19 D4 M8 F1 M10 R1 M22;p_id=0.619;stop=tag4200 tga4167
4831410D14	FASTA	match	1094	1243	4.5e-09	+	.	Target=JAK3_MOUSE 410 459;Gap=M18 F1 M10 R1 M22;p_id=0.720
4831410G09	FASTA	match	306	452	2e-13	+	.	Target=RL8_MOUSE 117 165;Gap=M49;p_id=0.755;stop=tga393
4831410O22	FASTA	match	854	952	4.6e-05	+	.	Target=NEDD4_MOUSE 39 71;Gap=M33;p_id=0.515;stop=tag887
4831413J19	FASTA	match	1	140	1.9e-05	+	.	Target=JAK3_MOUSE 414 459;Gap=M16 D1 M8 R1 M22;p_id=0.660;stop=tga90
4831414J02	FASTA	match	2429	2599	1.7e-05	+	.	Target=JAK3_MOUSE 412 471;Gap=M16 F1 M10 R1 M22 I3 M9;p_id=0.517;stop=tag2456
4831415C19	FASTA	match	1754	1840	2.5e-06	+	.	Target=POL2_MOUSE 1254 1282;Gap=M29;p_id=0.793;stop=tga1763
4831415D04	FASTA	match	3	1782	6.5e-160	+	.	Target=P101_PIG 62 619;Gap=M258 I4 M74 I1 M139 D41 F1 M74 I1 M7;p_id=0.721;stop=tag1744;splice=23 92 231 301 476 630 714;intronic_frameshift=1415-1539
4831415H04	FASTA	match	175	1015	6.3e-157	+	.	Target=ITB6_MOUSE 1 307;Gap=M20 I27 F1 M260;p_id=0.912;splice=235 440 687 853;alternate_frameshift=234-235
4831415L19	FASTA	match	2357	3649	6.3e-88	+	.	Target=TTC3_HUMAN 1106 1550;Gap=M6 D1 M113 I8 M55 I6 M38 I1 M218;p_id=0.601;stop=tga3638;splice=3400 3466
4831419O19	FASTA	match	1335	1993	4.8e-23	+	.	Target=POL2_MOUSE 948 1120;Gap=M76 R1 M1 I4 M19 D17 M7 D8 M9 D27 M22 I1 M34;p_id=0.387;stop=taa1407 taa1688 tag1449 tag1712 tag1751 tga1805;intronic_stop=1712 1751 1805
4831419P14	FASTA	match	2025	2128	3.4e-05	+	.	Target=FMN1A_MOUSE 1253 1287;Gap=M26 R1 M9;p_id=0.714;stop=taa2037
4831422G02	FASTA	match	942	1145	0.00039	+	.	Target=TRPC_NEIMA 101 170;Gap=M52 I2 M16;p_id=0.357;stop=tga987
4831423H10	FASTA	match	184	853	1.2e-12	+	.	Target=POL2_MOUSE 1028 1256;Gap=M16 D2 M35 I3 M36 F1 M30 D3 M40 I7 M24 R1 M17 I1 M1 F1 M19;p_id=0.282;stop=taa304 taa331 taa521 taa542 taa560 taa827 tga343 tga427 tga605 tga842
4831429B21	FASTA	match	5	274	2.3e-12	+	.	Target=JAK3_MOUSE 414 512;Gap=M13 F1 M11 R1 M22 I3 M9 I7 M5 I1 M5 D2 M23;p_id=0.505;stop=taa179 taa260 tag206 tga92 tga230
4831429J10	FASTA	match	1434	2054	7.4e-35	+	.	Target=POL2_MOUSE 375 559;Gap=M11 D3 M12 D12 M7 D3 M66 R1 M4 D4 M25 I1 M13 I1 F1 M9 D2 M36;p_id=0.478;stop=taa1464 taa1557 tag1539;intronic_stop=1539
4831430B14	FASTA	match	1624	1917	6.4e-36	+	.	Target=TLM_MOUSE 222 316;Gap=M73 D3 M22;p_id=0.684;stop=tga1873
4831431D19	FASTA	match	1940	2196	5.6e-32	+	.	Target=POL2_MOUSE 1 90;Gap=M33 I4 R1 M53;p_id=0.711;stop=tag2071 tga2021
4831431E06	FASTA	match	2	3953	0	+	.	Target=CAF1A_MOUSE 28 912;Gap=M601 D193 F1 M85 D239 M199;p_id=0.670;stop=taa2802 taa3246 tag2646 tag3261 tga2961 tga3099;splice=11 823 880 1083 1165 1234 1461 1630 1711 3809;intronic_frameshift=1804-2384;intronic_stop=2802 3246 2646 3261 2961 3099
4831434A16	FASTA	match	671	899	6.9e-12	+	.	Target=PTN4_HUMAN 506 552;Gap=M28 D29 M1 F1 M18;p_id=0.605;stop=tag779;intronic_stop=779
4831436I15	FASTA	match	5143	5268	0.00057	+	.	Target=NEDD4_MOUSE 30 71;Gap=M42;p_id=0.452;stop=tga5203
4831440L02	FASTA	match	2164	2323	3.6e-11	+	.	Target=JAK3_MOUSE 408 459;Gap=M11 D2 M8 R1 M11 R1 M22;p_id=0.741;stop=tga2226
4831444N12	FASTA	match	1366	1503	5.3e-13	+	.	Target=JAK3_MOUSE 414 459;Gap=M13 F1 M11 R1 M22;p_id=0.804
4831444O18	FASTA	match	1408	2214	3.4e-63	+	.	Target=CBP1_CAEBR 249 532;Gap=M38 I14 M199 I2 M11 D1 M20;p_id=0.477;stop=tga2188;splice=1456 1546 1665 1780 1962
4832401J03	FASTA	match	2447	2584	4.4e-12	+	.	Target=JAK3_MOUSE 414 459;Gap=M13 F1 M11 R1 M22;p_id=0.804
4832402I06	FASTA	match	1259	1525	0.006	+	.	Target=FOXN4_MOUSE 127 217;Gap=M38 I4 M43 D2 M6;p_id=0.280;stop=tga1277
4832403E21	FASTA	match	112	2613	2.5e-147	+	.	Target=RXINP_MOUSE 1 400;Gap=M119 D328 M1 D4 R1 M35 D102 F1 M245;p_id=0.477;stop=taa502 taa505 taa928 taa1018 taa1063 tag559 tag838 tag1066 tag1174 tag1204 tag1210 tag1276 tag1300 tga529 tga622 tga1030 tga1048 tga1108 tga1195;splice=258 343;intronic_frameshift=1571-1878;intronic_stop=502 505 928 1018 1063 559 838 1066 1174 1204 1210 1276 1300 529 622 1030 1048 1108 1195
4832404P21	FASTA	match	2	1106	2e-44	+	.	Target=ZSWM5_MOUSE 67 448;Gap=M46 F1 M4 I66 M33 I1 M25 I1 M73 D1 M39 I2 M5 D4 M9 D31 M32 D18 M6 D2 M40;p_id=0.317;splice=132 210 383 491 573 694 896 1072
4832405O15	FASTA	match	548	1861	1.5e-85	+	.	Target=MX1_MOUSE 2 632;Gap=M110 I52 F1 M139 I71 M1 I70 R1 M188;p_id=0.691;splice=740 878 1017 1216 1295 1372 1630;alternate_frameshift=877-878
4832407M11	FASTA	match	1775	1865	4.9e-07	+	.	Target=NEDD4_MOUSE 39 68;Gap=M15 F1 M15;p_id=0.733
4832408C21	FASTA	match	2600	2731	3.7e-05	+	.	Target=NEDD4_RAT 20 63;Gap=M44;p_id=0.455;stop=taa2702 tag2618
4832410F06	FASTA	match	145	2364	2.8e-144	+	.	Target=BLMH_RAT 1 366;Gap=M108 D325 R1 M212 D34 F1 M27 D15 M19;p_id=0.470;stop=tga2251 tga2359;splice=157 355 1581 1670 1763 1919;intronic_frameshift=468-1442 2078-2181
4832413H09	FASTA	match	1415	2235	4.4e-27	+	.	Target=AP3D1_HUMAN 572 691;Gap=M49 D154 R1 M71;p_id=0.387;splice=2163;intronic_frameshift=1561-2022
4832413J09	FASTA	match	3	273	4.9e-43	+	.	Target=GP137_HUMAN 561 650;Gap=M16 F1 M74;p_id=0.922;splice=63 164 228
4832413L14	FASTA	match	328	946	6.3e-106	+	.	Target=WN10B_MOUSE 1 390;Gap=M24 I88 F1 M29 I96 M153;p_id=0.528;splice=401 487;alternate_frameshift=399-400
4832415F17	FASTA	match	3207	3386	1.6e-08	+	.	Target=JAK3_MOUSE 411 474;Gap=M7 I1 M9 F1 M10 R1 M22 I3 M12;p_id=0.516;stop=tga3300
4832416J22	FASTA	match	2154	2450	0.0073	+	.	Target=6PGL_BUCAI 219 315;Gap=M28 D2 M69;p_id=0.222;stop=taa2364 taa2379 tag2202 tag2304 tag2421 tga2268 tga2430
4832417C02	FASTA	match	1905	2113	0.00017	+	.	Target=JAK3_MOUSE 399 472;Gap=M28 I1 M10 R1 M22 I3 M10;p_id=0.419
4832417K06	FASTA	match	2197	2355	2.2e-06	+	.	Target=JAK3_MOUSE 407 459;Gap=M53;p_id=0.453;stop=taa2305 tag2260 tga2266
4832418H06	FASTA	match	1200	1988	3.4e-142	+	.	Target=POL2_MOUSE 1020 1282;Gap=M263;p_id=0.787;stop=taa1212 taa1227 taa1944
4832418M15	FASTA	match	27	999	7.2e-198	+	.	Target=ALG5_MOUSE 1 325;Gap=M79 I1 F1 M245;p_id=0.997;splice=92 262 309 378 471 585 645 797 883;alternate_frameshift=263-264
4832420M01	FASTA	match	150	3934	0	+	.	Target=VPP1_HUMAN 1 668;Gap=M211 D594 M276 D1 M145 I1 R1 M35;p_id=0.510;stop=taa867 taa987 taa1011 taa1089 taa1218 taa1998 taa2007 taa2367 tag921 tag1224 tag1299 tag1392 tag1656 tag1740 tag1896 tag2172 tag2376 tga894 tga1062 tga1245 tga1509 tga1524 tga1950 tga2052 tga2256 tga2436 tga2508 tga2526 tga2535;splice=266 345 443 572 655 2647 2741 2954 3105 3245 3403 3494 3613 3830;alternate_frameshift=3…
4832420M10	FASTA	match	1267	1826	0.0099	+	.	Target=YG49_SCHPO 728 894;Gap=M38 R1 M33 D2 M50 D3 M23 D15 M23;p_id=0.235
4832428I06	FASTA	match	44	991	4.7e-138	+	.	Target=TNAP1_HUMAN 1 315;Gap=M10 D1 M116 I1 M132 D2 M11 D2 M29 I3 M13;p_id=0.706;stop=tga980;splice=251 421 508 561 757
4832439D14	FASTA	match	1606	1818	0.00036	+	.	Target=BRP14_MOUSE 55 129;Gap=M8 I2 M3 I1 M54 I1 M6;p_id=0.400;stop=tag1738 tag1807
4833405H14	FASTA	match	3	206	0.0026	+	.	Target=JAK3_MOUSE 409 474;Gap=M18 F1 M11 R1 M16 D2 M21;p_id=0.515;stop=taa195 tga105
4833408D11	FASTA	match	171	263	0.0049	+	.	Target=NEDD4_RAT 35 65;Gap=M31;p_id=0.484;stop=tga255
4833408P15	FASTA	match	57	1951	8.8e-164	+	.	Target=BGAL_HUMAN 1 578;Gap=M19 I6 M56 D73 R1 M144 I2 M101 D2 M193 I5 M3 I1 M14 I3 M13 I4 M14;p_id=0.479;splice=116 652 713 808 983 1042 1164 1205 1324 1399 1489 1603 1735;intronic_frameshift=281-499
4833410J10	FASTA	match	896	1051	2.7e-12	+	.	Target=JAK3_MOUSE 411 459;Gap=M6 D3 M10 F1 M11 R1 M22;p_id=0.769
4833411E15	FASTA	match	70	759	1.1e-122	+	.	Target=SDCB1_MOUSE 1 231;Gap=M194 I2 M10 D1 M25;p_id=0.884;stop=taa667 tag706;splice=120 202 312 474 650
4833411O06	FASTA	match	4	342	1.1e-37	+	.	Target=EMAL1_HUMAN 574 718;Gap=M27 I32 M86;p_id=0.752;stop=tga85;splice=85 216
4833412E22	FASTA	match	491	715	0.00048	+	.	Target=BACH1_HUMAN 422 496;Gap=M56 I1 M13 D1 M5;p_id=0.355;stop=tga539 tga551
4833413J01	FASTA	match	2	1346	3.6e-106	+	.	Target=T3JAM_HUMAN 67 419;Gap=M11 I5 M10 D23 M4 D1 M56 D2 M13 D74 F1 M254;p_id=0.607;stop=tga359;splice=145 293 605 635 731 803 944 1082 1218 1281;intronic_frameshift=361-584
4833413O10	FASTA	match	1488	1847	2.3e-13	+	.	Target=FBN3_HUMAN 84 200;Gap=M7 D5 M22 I3 M18 D1 M67;p_id=0.374;stop=tga1806;splice=1500 1596 1692 1786
4833414H01	FASTA	match	216	1790	1e-29	+	.	Target=CUGB1_MOUSE 1 255;Gap=M175 D270 M80;p_id=0.486;stop=taa849 taa870 taa1065 taa1083 taa1215 taa1245 taa1353 tag1176 tag1188 tag1239 tag1290 tag1548 tga927 tga1110 tga1116 tga1221;splice=393 476 525 660 1712;intronic_stop=849 870 1065 1083 1215 1245 1353 1176 1188 1239 1290 1548 927 1110 1116 1221
4833415A22	FASTA	match	2	431	9.7e-44	+	.	Target=ENV_IPMAE 438 585;Gap=M56 I3 M30 F1 M51 I2 M6;p_id=0.581;stop=tga8 tga318
4833416H05	FASTA	match	359	1703	1.6e-196	+	.	Target=3BP1_MOUSE 1 475;Gap=M50 I26 M1 F1 M149 I1 M248;p_id=0.931;splice=402 514 659 728 819 965 1077 1159 1240 1357 1455 1615 1701;alternate_frameshift=511-512
4833417J20	FASTA	match	536	673	9e-11	+	.	Target=JAK3_MOUSE 414 459;Gap=M13 F1 M11 R1 M22;p_id=0.804
4833419E13	FASTA	match	909	1112	3e-10	+	.	Target=JAK3_MOUSE 420 483;Gap=M7 F1 M11 R1 M22 D3 M9 D1 M15;p_id=0.603
4833420G11	FASTA	match	1	141	3.6e-09	+	.	Target=JAK3_MOUSE 412 458;Gap=M15 F1 M11 R1 M21;p_id=0.787
4833420I16	FASTA	match	130	947	5.4e-29	+	.	Target=ECHM_HUMAN 13 284;Gap=M8 R1 M30 I1 M77 D3 M48 I1 M107;p_id=0.298;splice=232 354 452 653
4833420K17	FASTA	match	2	1484	0	+	.	Target=LAMA2_MOUSE 2614 3107;Gap=M480 F1 M14;p_id=0.968;splice=48 225 394 507 697 853 1007 1138 1361
4833420L08	FASTA	match	926	1097	1.9e-07	+	.	Target=NEDD4_MOUSE 24 80;Gap=M18 F1 M39;p_id=0.421
4833422B07	FASTA	match	335	436	6e-05	+	.	Target=NEDD4_RAT 35 68;Gap=M34;p_id=0.529;stop=tga419
4833423I03	FASTA	match	456	701	1.4e-12	+	.	Target=TLM_MOUSE 118 199;Gap=M82;p_id=0.463;stop=taa546 tag528 tag573
4833423O18	FASTA	match	595	877	0.0096	+	.	Target=SPRM1_MOUSE 19 110;Gap=M42 I3 M20 F1 M14 D5 M13;p_id=0.330;stop=tag854
4833424M19	FASTA	match	427	1024	7.3e-05	+	.	Target=TAF8_YEAST 168 385;Gap=M55 I9 M15 I13 M28 D1 M30 I2 M41 D4 M16 F1 M9;p_id=0.220;stop=taa967 tga943;splice=501 649 792 932
4833425P12	FASTA	match	227	914	1.9e-65	+	.	Target=ANR10_MOUSE 70 261;Gap=M82 D37 F1 M110;p_id=0.838;splice=379 471 583 819;alternate_frameshift=472-584
4833426D18	FASTA	match	581	733	0.00011	+	.	Target=JAK3_MOUSE 412 459;Gap=M8 D3 M8 F1 M10 R1 M22;p_id=0.627;stop=tga683
4833427K13	FASTA	match	63	1131	2e-181	+	.	Target=ACTZ_HUMAN 1 377;Gap=M308 I21 F1 M48;p_id=0.944;splice=110 175 251 377 502 719 812 987 1028;alternate_frameshift=986-987
4833428D17	FASTA	match	703	2408	4.8e-18	+	.	Target=UBIB_NEIMB 20 461;Gap=M24 D7 M8 R1 M5 D1 M63 I1 M3 D1 M14 D13 M4 D43 M4 D18 M27 I1 M118 D1 M4 D29 M72 D2 M59 D8 M2 D4 M10 D2 M23;p_id=0.257;stop=tag724 tga2280;splice=1334 1481 1610 1706 1958 2087 2141;intronic_stop=2280
4833428M15	FASTA	match	755	889	3e-08	+	.	Target=JAK3_MOUSE 413 459;Gap=M5 I2 M7 F1 M11 R1 M22;p_id=0.723
4833431A09	FASTA	match	322	861	1.1e-08	+	.	Target=RBCMT_ARATH 89 258;Gap=M32 D5 M62 D3 M36 I1 M7 D5 M12 D1 M10 I3 M7;p_id=0.261;stop=tga841;splice=388 645 704
4833431C08	FASTA	match	834	950	0.00022	+	.	Target=JAK3_MOUSE 420 458;Gap=M39;p_id=0.487;stop=tag858 tga864 tga903 tga933
4833434I19	FASTA	match	295	2018	5.5e-49	+	.	Target=ENV_MLVMO 23 666;Gap=M14 I2 M21 D1 M34 I19 M15 I21 M9 D1 M42 D15 M13 I2 M47 I3 M10 I10 M26 I4 M46 D1 M94 I7 M12 D4 M13 I13 M95 I9 M4 I1 M29 R1 M29;p_id=0.330;stop=taa1977
4833434K06	FASTA	match	544	699	1.1e-10	+	.	Target=JAK3_MOUSE 403 459;Gap=M14 I5 M5 F1 M11 R1 M22;p_id=0.649;stop=taa565 tag655
4833435B12	FASTA	match	3	1611	1e-175	+	.	Target=MSH5_HUMAN 384 835;Gap=M59 D40 F1 M27 D45 F1 M135 I1 R1 M230;p_id=0.754;splice=69 300 381 605 795 922 1068 1143 1287 1425 1499;alternate_frameshift=179-300 381-517 922-921
4833436M01	FASTA	match	2228	2413	3.7e-05	+	.	Target=JAK3_MOUSE 397 458;Gap=M31 F1 M10 R1 M21;p_id=0.500;stop=tga2366
4833436O22	FASTA	match	1867	2682	4.7e-12	+	.	Target=POL_FENV1 261 548;Gap=M35 I8 M1 F1 M13 D2 M19 I8 M26 I1 F1 M18 I4 F1 M15 I4 M7 I1 M3 F1 M15 D9 M22 F1 M2 I5 M21 R1 M7 D1 M17 R1 M1 D2 M35;p_id=0.480;stop=taa2677 tag1994 tag2608 tga2132 tga2336 tga2420;intronic_stop=2336
4833438G12	FASTA	match	948	1048	1e-05	+	.	Target=TN13B_MOUSE 132 164;Gap=M23 R1 M2 D1 M8;p_id=0.647
4833439G18	FASTA	match	637	731	1.3e-08	+	.	Target=JAK3_MOUSE 428 459;Gap=M10 R1 M22;p_id=0.875
4833440I19	FASTA	match	571	1075	1.1e-23	+	.	Target=S10AE_MOUSE 10 105;Gap=M50 D72 F1 M46;p_id=0.565;intronic_frameshift=720-937
4833440N11	FASTA	match	100	2152	0	+	.	Target=ITB2_MOUSE 7 772;Gap=M465 I82 F1 M219;p_id=0.892;splice=142 231 412 583 825 981 1077 1167 1308 1496 1719 1922 2089;alternate_frameshift=1494-1495
4833441O04	FASTA	match	812	1829	2e-70	+	.	Target=K1002_HUMAN 22 372;Gap=M37 D1 M35 D1 M17 D1 M12 D4 M148 I5 M22 I2 M12 I12 M19 F1 M30;p_id=0.480;stop=tga1809;splice=871 913 1003 1148 1227 1287 1428 1537
4833442F14	FASTA	match	2008	2274	0.0029	+	.	Target=O52N5_HUMAN 20 107;Gap=M6 I1 M72 D2 M9;p_id=0.256;stop=taa2176 tga2071
4833442N18	FASTA	match	118	273	6.2e-06	+	.	Target=JAK3_MOUSE 403 458;Gap=M13 I4 M7 F1 M11 R1 M21;p_id=0.571
4833443G20	FASTA	match	572	772	0.00019	+	.	Target=NEDD4_RAT 33 99;Gap=M67;p_id=0.299;stop=tga758;splice=584 704
4833444M09	FASTA	match	1695	1874	3.7e-16	+	.	Target=FKS26_MOUSE 310 373;Gap=M48 I3 M6 I1 M6;p_id=0.641;stop=tga1791 tga1812 tga1842 tga1851
4833446A17	FASTA	match	4	114	6.1e-05	+	.	Target=JAK3_MOUSE 420 459;Gap=M7 F1 M11 R1 M1 I3 M18;p_id=0.700
4921501G24	FASTA	match	365	2155	1e-50	+	.	Target=SEL1L_MOUSE 168 764;Gap=M597;p_id=0.531;stop=tag2144;splice=465 628 682 742 824 979 1036 1105 1183 1246 1334 1483 1649 1724 1897 2026
4921504E06	FASTA	match	677	1016	0.0039	+	.	Target=NF60_LOLPE 94 207;Gap=M14 I3 M23 I4 M52 D6 M3 F1 M15;p_id=0.283;stop=tga990;splice=782 841 907 979
4921504K03	FASTA	match	2184	2291	0.0025	+	.	Target=CALC_HORSE 103 138;Gap=M36;p_id=0.389;stop=tga2244;splice=2271
4921505L17	FASTA	match	395	1789	2.4e-125	+	.	Target=SMS1_RAT 1 420;Gap=M214 D45 M206;p_id=0.886;stop=taa1046 tga1091 tga1112;splice=1035 1092 1170 1288 1442 1609;alternate_stop=1046 1091 1112
4921506C07	FASTA	match	41	256	2.9e-09	+	.	Target=CO9_FUGRU 94 161;Gap=M54 D4 M14;p_id=0.389;stop=tag206 tga197 tga203
4921507K24	FASTA	match	1116	1265	4.6e-12	+	.	Target=JAK3_MOUSE 411 459;Gap=M6 D1 M10 F1 M11 R1 M22;p_id=0.780
4921508B10	FASTA	match	301	1572	3.6e-172	+	.	Target=MKRN1_MOUSE 59 482;Gap=M424;p_id=0.988;stop=tga310;splice=311 440 670 897 1112 1223 1362
4921508F21	FASTA	match	944	1129	2.2e-08	+	.	Target=HMCS1_CHICK 4 65;Gap=M62;p_id=0.419;stop=taa1031
4921511I16	FASTA	match	850	1485	2.4e-13	+	.	Target=NKRF_HUMAN 144 342;Gap=M23 D11 M15 D1 M5 I3 M35 I2 M8 I1 M38 D1 M62 D6 M7;p_id=0.294;stop=taa1396
4921513B05	FASTA	match	719	1602	2.9e-14	+	.	Target=TRI41_HUMAN 1 282;Gap=M56 I8 M9 I12 M21 I1 M17 I2 M29 D31 M10 D2 M11 D5 M2 D3 M37 I5 M26 R1 M36;p_id=0.375;stop=tag1495 tga1418
4921513D11	FASTA	match	551	736	0.0064	+	.	Target=VCAP_HHV6U 1250 1312;Gap=M53 I1 M9;p_id=0.333;stop=taa569 tag581 tag632 tga614 tga686
4921514A10	FASTA	match	1499	1708	3.8e-09	+	.	Target=NEDD4_MOUSE 24 93;Gap=M70;p_id=0.386;stop=taa1673 tga1517
4921514H13	FASTA	match	93	1907	0	+	.	Target=5NT1B_MOUSE 1 574;Gap=M464 D31 M110;p_id=0.942;stop=taa1515;splice=125 215 359 878 1046 1176 1299 1484 1577;alternate_stop=1515
4921514O09	FASTA	match	94	1899	0	+	.	Target=PDE1C_MOUSE 35 634;Gap=M596 D2 M4;p_id=0.990;stop=tag1885;splice=119 233 416 483 600 741 842 971 1073 1194 1276 1397 1573 1795 1873
4921518C04	FASTA	match	267	980	0.0028	+	.	Target=K0141_HUMAN 10 213;Gap=M29 I6 M12 D5 M8 D10 M33 D1 M8 I2 M5 D20 M9 D2 M52 I1 M9 D4 M14 D1 M16;p_id=0.255;stop=tag867 tga405 tga411 tga486 tga540 tga594 tga666 tga675 tga732 tga783 tga831 tga855 tga948
4921518K17	FASTA	match	1988	2102	0.00023	+	.	Target=NEDD4_MOUSE 34 71;Gap=M24 F1 M14;p_id=0.526
4921519A02	FASTA	match	106	1191	1.8e-56	+	.	Target=KLP5_SCHPO 93 469;Gap=M13 I4 M93 I3 M10 I1 F1 M12 I1 M3 R1 M167 I6 M64;p_id=0.355;stop=tag631 tag697 tag949 tag1138 tga538 tga829 tga1120
4921520D11	FASTA	match	793	997	3.5e-06	+	.	Target=TLM_MOUSE 129 205;Gap=M29 F1 M26 I9 M13;p_id=0.519;stop=tag917
4921520G02	FASTA	match	119	1279	3.2e-48	+	.	Target=RFX1_MOUSE 463 892;Gap=M44 I12 M5 I15 M35 D1 M3 I3 M44 I20 M13 I1 M120 I2 M3 D6 M33 D4 M8 I2 M58 D1 M9;p_id=0.344;stop=tga128;splice=133 195 409 487 651 752 811 956 1051 1169
4921521C08	FASTA	match	713	844	0.0027	+	.	Target=MPV17_MOUSE 40 81;Gap=M4 D2 M38;p_id=0.432;stop=tag761
4921522E24	FASTA	match	681	1020	0.0027	+	.	Target=NF60_LOLPE 94 207;Gap=M14 I3 M23 I4 M52 D6 M3 F1 M15;p_id=0.283;stop=tga994;splice=786 845 911 983
4921523C20	FASTA	match	772	1113	2.7e-05	+	.	Target=ARFG3_HUMAN 24 137;Gap=M31 I3 M44 D3 M36;p_id=0.291;stop=taa868 taa904 tga805 tga898;splice=880
4921524P20	FASTA	match	1470	2435	3.2e-206	+	.	Target=WDR56_RAT 457 778;Gap=M322;p_id=0.950;stop=tag1479;splice=1617 1765 1937 2027 2200 2324
4921525O09	FASTA	match	929	1210	0.003	+	.	Target=LYG6C_MOUSE 16 115;Gap=M30 I7 M17 D8 M8 I7 M31;p_id=0.278;stop=tag1193 tga1040;splice=1016
4921526E09	FASTA	match	1060	1503	0.0055	+	.	Target=T2R39_MACMU 25 179;Gap=M45 I7 M37 I3 M22 D1 M4 D4 M12 I2 M23;p_id=0.256;stop=taa1132 tag1240
4921528E07	FASTA	match	3	1573	0	+	.	Target=DDHD1_MOUSE 4 548;Gap=M145 I21 R1 M379;p_id=0.947;splice=75 223 330 437 636 712 862 1115 1307 1391;alternate_frameshift=437-436
4921528I01	FASTA	match	263	1872	2.7e-05	+	.	Target=KIF4A_CHICK 323 847;Gap=M50 D2 M4 D3 M38 R1 M7 I3 M14 D4 M7 D1 M16 I2 M15 I1 M57 D2 M12 I4 M44 D4 M10 I2 M98 I1 M25 D4 M14 D3 M72 D2 M29;p_id=0.180;stop=taa380 taa410 tga515;splice=277 361 421 511 651 674 754 955 1176 1319 1473 1569 1706
4921529B10	FASTA	match	1101	1307	0.0091	+	.	Target=OSTA_HAEIN 440 508;Gap=M30 I2 M25 D2 M12;p_id=0.324;stop=taa1143 taa1161 taa1227 tga1125
4921529F06	FASTA	match	612	2136	0	+	.	Target=POL2_MOUSE 1 509;Gap=M109 F1 M83 R1 M112 R1 M52 R1 M153;p_id=0.906;stop=taa1470
4921530G03	FASTA	match	498	1097	2.7e-23	+	.	Target=MMRN1_HUMAN 1 213;Gap=M94 I3 M61 I12 M38 D2 M5;p_id=0.428;stop=taa1077
4921530N01	FASTA	match	2	1791	0	+	.	Target=TRI45_MOUSE 3 581;Gap=M529 R1 M1 D18 M49;p_id=0.966;splice=483 1217 1347 1462 1589 1642;alternate_frameshift=1588-1587
4921530N14	FASTA	match	111	1118	1.8e-21	+	.	Target=ITBP2_MOUSE 1 325;Gap=M71 I1 M11 D2 M6 D5 M11 I2 M30 D3 M86 D4 M107;p_id=0.463;stop=tga1104;splice=174 224 281 439 543 602 673 779 899 962
4921533I20	FASTA	match	500	1502	2.8e-127	+	.	Target=PRP18_MOUSE 1 343;Gap=M10 R1 M48 I2 M59 I1 R1 M21 R1 M57 D1 M27 I6 F1 M112;p_id=0.808;stop=tag1284
4921537K05	FASTA	match	734	1089	1.2e-08	+	.	Target=CU002_HUMAN 37 153;Gap=M24 D1 M44 I2 M26 R1 M3 D3 M18;p_id=0.355;splice=837
4921540F04	FASTA	match	20	1597	2.5e-189	+	.	Target=PCF11_HUMAN 1 525;Gap=M66 R1 M4 D1 M10 F1 M1 I1 M323 D1 M120;p_id=0.924;splice=508 634 823 1018
4922501A19	FASTA	match	108	511	7.8e-19	+	.	Target=EMX1_HUMAN 5 142;Gap=M26 F1 M21 R1 M20 I2 R1 M15 R1 M25 I1 M1 F1 M27;p_id=0.667;splice=506
4922501D10	FASTA	match	107	1287	2.4e-196	+	.	Target=TASP1_HUMAN 1 421;Gap=M71 I23 M190 I4 M2 R1 M131;p_id=0.881;stop=tga898;splice=251 319 440 525 605 712 832 898 1009 1120 1194
4922501K24	FASTA	match	20	1681	0	+	.	Target=GKP3_HUMAN 1 554;Gap=M554;p_id=0.814;stop=taa1667
4922503B06	FASTA	match	854	1219	1.3e-15	+	.	Target=LIN1_NYCCO 1120 1238;Gap=M43 R1 M31 I1 F1 M15 D1 M12 D3 M17;p_id=0.374;stop=tag1006 tga884 tga1145
4922503G10	FASTA	match	99	1760	0	+	.	Target=TCPW_MOUSE 1 531;Gap=M45 D23 M486;p_id=0.957;stop=tga234;splice=301 365 500 674 778 889 1049 1132 1229 1377 1511 1614 1687;alternate_stop=234
4922504M22	FASTA	match	82	340	1.3e-08	+	.	Target=POL2_MOUSE 933 1024;Gap=M3 I1 M32 F1 M7 I5 M44;p_id=0.359;stop=tga121 tga163
4922505K19	FASTA	match	31	1410	6.3e-210	+	.	Target=CSN2_HUMAN 1 444;Gap=M124 D16 M320;p_id=0.965;stop=tag427;splice=84 198 276 402 540 618 793 972 1025 1123 1206 1265;alternate_stop=427
4922505N18	FASTA	match	95	334	0.0023	+	.	Target=TR13B_MOUSE 149 229;Gap=M49 I2 M13 D1 M17;p_id=0.317;stop=taa287 tag230 tga329;splice=204
4930400A13	FASTA	match	1576	1818	1.1e-07	+	.	Target=TLM_MOUSE 122 202;Gap=M81;p_id=0.383;stop=tag1636 tag1669 tag1681 tga1624 tga1762
4930401C18	FASTA	match	726	905	0.0057	+	.	Target=ENGB_XYLFA 136 197;Gap=M20 I1 M10 I1 M30;p_id=0.355;stop=tga813 tga828
4930401D03	FASTA	match	37	978	2.1e-150	+	.	Target=STX16_HUMAN 14 325;Gap=M128 F1 M5 D1 M15 R1 M2 D1 M162;p_id=0.882;stop=tga55;splice=63 129 141 249 390 556 648 792 873
4930401F20	FASTA	match	280	748	8e-17	+	.	Target=CN054_HUMAN 28 190;Gap=M65 I1 M18 I6 M2 F1 M71;p_id=0.337;splice=357 512
4930401K12	FASTA	match	100	369	0.0088	+	.	Target=AMPB_HUMAN 8 99;Gap=M25 I4 M13 D4 M42 I2 M6;p_id=0.344;stop=tga196
4930402D02	FASTA	match	501	1158	2.2e-96	+	.	Target=CG96_HUMAN 1 195;Gap=M14 D24 F1 M181;p_id=0.863;splice=542 615 688 782 924;alternate_frameshift=542-615
4930402E16	FASTA	match	260	2867	1.6e-110	+	.	Target=SARDH_HUMAN 37 903;Gap=M97 I1 M111 I5 M29 D2 M25 D2 M16 D1 M7 I1 M7 D2 M16 I1 M93 I1 M69 I23 M8 D2 M36 D2 M47 I13 M22 I1 M44 F1 M2 D25 M10 D2 M113 D6 M4 I1 M38 D5 M26;p_id=0.320;stop=taa2226 tag2253;splice=450 584 666 830 952 1070 1220 1413 1538 1694 1828 1977 2090 2185 2264 2354 2537;alternate_stop=2226 2253
4930402F02	FASTA	match	104	583	9.9e-85	+	.	Target=KIF2C_MOUSE 1 161;Gap=M145 I1 M15;p_id=0.925;stop=tga539 tga542;splice=164 259 361 410
4930403L11	FASTA	match	687	1118	0.0042	+	.	Target=NFI_SULSO 56 198;Gap=M32 D2 M79 I3 M7 D4 M12 I2 M8;p_id=0.242;stop=taa873 tag690 tag732 tag768 tag810 tga693 tga834 tga876 tga996 tga1038
4930404C15	FASTA	match	3	943	1.2e-174	+	.	Target=SERA_MOUSE 218 533;Gap=M116 I2 M1 R1 M197;p_id=0.905
4930404I21	FASTA	match	168	299	0.0033	+	.	Target=ATS4_HUMAN 144 187;Gap=M44;p_id=0.341;stop=tga189 tga243
4930404K06	FASTA	match	388	647	0.0059	+	.	Target=O56A1_HUMAN 137 221;Gap=M70 D2 M6 R1 M9;p_id=0.322;stop=taa436 taa571 tag508 tag586
4930404L07	FASTA	match	655	798	2.2e-09	+	.	Target=JAK3_MOUSE 411 459;Gap=M7 I1 M11 F1 M8 R1 M22;p_id=0.735;stop=tag703
4930404M18	FASTA	match	61	853	6.5e-11	+	.	Target=STAU_MOUSE 189 475;Gap=M78 I10 M15 I2 M15 I14 M35 D14 M24 D1 M2 I5 M7 D2 M19 F1 M4 I2 M10 I3 M8 I2 M8 I2 M22;p_id=0.418;stop=taa728 taa788;splice=192 324 385
4930405J08	FASTA	match	2	108	5.7e-10	+	.	Target=JAK3_MOUSE 430 468;Gap=M8 R1 M22 I3 M6;p_id=0.744
4930405L14	FASTA	match	762	2089	2e-178	+	.	Target=NPT1_MOUSE 1 466;Gap=M297 I44 R1 M50 D21 M75;p_id=0.858;stop=tag1811;splice=789 962 1196 1284 1371 1490 1652 1800 1863 1954;alternate_frameshift=1652-1651;alternate_stop=1811
4930406E12	FASTA	match	173	406	0.0039	+	.	Target=HGD_BRAJA 41 118;Gap=M21 I2 M47 D2 M8;p_id=0.312;stop=tag344 tga395
4930406J12	FASTA	match	1821	2194	2.8e-06	+	.	Target=BRP14_MOUSE 74 195;Gap=M27 R1 M3 D2 M23 I4 M7 D11 M32 I5 M2 I1 M18;p_id=0.341;stop=taa2084 tga1842;splice=2076
4930413J11	FASTA	match	1213	1356	7.4e-10	+	.	Target=JAK3_MOUSE 412 459;Gap=M16 F1 M10 R1 M22;p_id=0.729
4930414E20	FASTA	match	364	616	0.0051	+	.	Target=NLGN3_MOUSE 39 119;Gap=M5 D4 M49 D2 M6 I3 M8 F1 M10;p_id=0.356;stop=taa580;splice=407
4930414F17	FASTA	match	3237	3416	2.7e-05	+	.	Target=NEDD4_MOUSE 40 96;Gap=M26 D3 M31;p_id=0.400;stop=tga3318 tga3384 tga3411
4930414M06	FASTA	match	32	499	4.8e-85	+	.	Target=CT079_MOUSE 1 157;Gap=M58 R1 M58 I1 F1 M40;p_id=0.930
4930414M24	FASTA	match	58	376	2.4e-45	+	.	Target=DNAL4_MOUSE 1 104;Gap=M84 F1 M15 D2 M5;p_id=0.858;stop=tag365;splice=126 210 309;alternate_frameshift=309-310
4930415B09	FASTA	match	426	524	1.9e-05	+	.	Target=TN13B_MOUSE 135 165;Gap=M9 D1 M7 D1 M15;p_id=0.636;stop=tga519;splice=426
4930415H09	FASTA	match	1118	1504	3.1e-13	+	.	Target=LIN1_HUMAN 825 954;Gap=M18 R1 M9 I1 M10 F1 M24 I3 M41 D3 M24;p_id=0.376;stop=taa1133 taa1169
4930415M08	FASTA	match	496	1867	5.3e-29	+	.	Target=CUGB1_HUMAN 88 487;Gap=M16 I2 M92 I1 M18 I9 M21 I1 M22 F1 M4 D25 M59 I1 M16 D17 M3 D8 M17 I1 M9 D22 M108;p_id=0.390;splice=544 673 753 897 1388 1454 1595 1739
4930415N07	FASTA	match	185	421	1.3e-09	+	.	Target=KEN_DROYA 81 157;Gap=M6 I2 M15 D4 M54;p_id=0.407;stop=tag215
4930419D09	FASTA	match	598	1627	4.5e-63	+	.	Target=NOC4_MOUSE 1 208;Gap=M99 D135 M2 F1 M107;p_id=0.601;stop=taa1102 tag1168 tga1099 tga1165;splice=819 896 1073 1302 1372 1467;alternate_stop=1102 1168 1099 1165
4930419E03	FASTA	match	194	602	1.4e-42	+	.	Target=ZN644_HUMAN 1193 1328;Gap=M36 F1 M100;p_id=0.765;stop=tga248;splice=306 409
4930422D11	FASTA	match	104	364	0.0019	+	.	Target=LEU1_STAAR 242 326;Gap=M58 D2 M27;p_id=0.241;stop=taa194 tga158 tga164 tga242 tga314 tga356;splice=118
4930422K22	FASTA	match	1	675	1.3e-122	+	.	Target=CPNS1_MOUSE 45 270;Gap=M22 I1 M203;p_id=0.925;stop=tga52;splice=77 111 201 259 324 393 472 589 648
4930424G05	FASTA	match	1493	1906	0.0029	+	.	Target=BRAC_MOUSE 231 367;Gap=M30 D4 M49 I2 M20 D1 M15 I2 M19;p_id=0.275;stop=taa1565 tag1649 tga1505 tga1706;splice=1552 1712 1853
4930425O10	FASTA	match	1103	1243	0.00055	+	.	Target=NEDD4_RAT 16 63;Gap=M19 I1 M28;p_id=0.417;stop=taa1232 tga1190
4930427I11	FASTA	match	80	1936	2.5e-45	+	.	Target=ZN175_HUMAN 18 668;Gap=M9 D2 M42 I2 M31 I2 M69 I3 M123 I28 M318 D1 M24;p_id=0.456;stop=tag1856 tga98;splice=106 233 326
4930428C09	FASTA	match	33	2121	1.7e-95	+	.	Target=CASP1_MOUSE 1 403;Gap=M150 D156 M136 D137 F1 M117;p_id=0.579;stop=taa603 taa723 taa864 taa900 taa909 tag501 tga516 tga537 tga684 tga756 tga855 tga912;splice=39 306 369 1124 1912 2022;intronic_frameshift=1358-1770;intronic_stop=603 723 864 900 909 501 516 537 684 756 855 912
4930429L08	FASTA	match	148	501	8.8e-26	+	.	Target=CTN1_HUMAN 282 401;Gap=M100 I2 M18;p_id=0.517;stop=taa490 tga382;splice=162 366
4930430G18	FASTA	match	271	891	6.9e-85	+	.	Target=TLE1_MOUSE 1 207;Gap=M207;p_id=0.947;stop=tag871;splice=294 395 459 504 567 642
4930430M16	FASTA	match	167	270	5.5e-07	+	.	Target=FMN1A_MOUSE 1253 1287;Gap=M26 R1 M9;p_id=0.771
4930431N10	FASTA	match	85	813	5.2e-13	+	.	Target=FHR2_HUMAN 14 204;Gap=M19 I6 M8 D1 M19 I2 M73 D14 M4 D9 M4 D36 M56;p_id=0.363;stop=tga94 tga277;splice=103 277 454 631
4930431P03	FASTA	match	470	624	0.0019	+	.	Target=UBP7_HUMAN 426 478;Gap=M28 I1 M15 R1 M9;p_id=0.472;stop=tga545;splice=472
4930432N07	FASTA	match	71	2044	0	+	.	Target=SC23B_MOUSE 111 768;Gap=M658;p_id=0.982;stop=tag104 tga86;splice=106 343 429 574 733 849 973 1054 1144 1251 1405 1483 1645 1732 1888 1954
4930433B08	FASTA	match	308	517	0.0057	+	.	Target=RPN6_SCHPO 317 384;Gap=M7 I4 M48 D6 M9;p_id=0.365;stop=taa440 tga356 tga371;splice=359 417
4930433E17	FASTA	match	62	352	0.0023	+	.	Target=VE2_HPV27 39 139;Gap=M48 D3 M12 I1 M26 I6 M8;p_id=0.240;stop=taa158 taa179 tga68;splice=83 289
4930433L04	FASTA	match	214	1968	7.1e-116	+	.	Target=NRCAM_CHICK 577 1284;Gap=M36 I10 M162 I2 M3 D1 M195 D1 M39 I11 M10 I94 M54 I2 M7 I4 M3 I1 M5 I1 M69;p_id=0.413;stop=tga1954;splice=316 418 616 687 910 1026 1231 1354 1534 1666 1739
4930435E18	FASTA	match	401	568	0.0094	+	.	Target=KLK11_MOUSE 58 113;Gap=M56;p_id=0.339;stop=taa443 tga551;splice=406
4930435F02	FASTA	match	2131	2456	4.9e-40	+	.	Target=S5A1_RAT 5 113;Gap=M94 R1 M15;p_id=0.789
4930438A20	FASTA	match	806	1089	0.0096	+	.	Target=SEPP1_HUMAN 284 376;Gap=M10 D2 M9 D5 M14 R1 M9 I3 M27 I2 M19;p_id=0.320;stop=taa1033 tga890
4930440C22	FASTA	match	263	834	2.1e-05	+	.	Target=LIN1_HUMAN 1018 1205;Gap=M20 R1 M21 D2 M26 I1 M2 F1 M21 F1 M55 F1 M6 D1 M36;p_id=0.288;stop=taa406 taa421 taa518 taa579 taa588 tag479 tag751 tga397 tga445 tga543 tga606;splice=272
4930441B08	FASTA	match	1100	1363	0.00034	+	.	Target=JAK3_MOUSE 371 452;Gap=M14 D1 M8 D1 M8 D2 M14 D2 M13 F1 M10 R1 M15;p_id=0.477;stop=tag1181 tag1328
4930442D21	FASTA	match	30	582	8.3e-99	+	.	Target=RM43_MOUSE 1 184;Gap=M130 F1 M54;p_id=1.000;splice=160 267
4930442E04	FASTA	match	88	330	0.0042	+	.	Target=VCG3_NPVOP 157 224;Gap=M41 D2 M14 D11 M13;p_id=0.296;stop=tga118 tga160 tga253
4930442M06	FASTA	match	62	256	0.0012	+	.	Target=JAK3_MOUSE 395 462;Gap=M16 I3 M14 F1 M10 R1 M25;p_id=0.500;splice=135 245
4930442N21	FASTA	match	54	284	0.0024	+	.	Target=RECU_UREPA 74 149;Gap=M35 D1 M41;p_id=0.260;stop=taa72 taa147 tga66 tga168 tga180 tga246
4930443D21	FASTA	match	49	942	6.3e-111	+	.	Target=CENA2_RAT 68 365;Gap=M63 D2 M150 I2 M83;p_id=0.577;stop=tga58;splice=72 164 247 360 507 591 654 726
4930445A15	FASTA	match	193	747	9.6e-54	+	.	Target=POL2_MOUSE 1099 1281;Gap=M15 D3 M102 I1 M1 R1 M7 R1 M1 D1 M39 R1 M17;p_id=0.551;stop=taa208 taa241 taa487 tag238 tga319;splice=205
4930445G23	FASTA	match	264	376	5.1e-06	+	.	Target=NEDD4_RAT 26 63;Gap=M17 R1 M21;p_id=0.632;stop=tga323
4930445H10	FASTA	match	370	468	7.1e-06	+	.	Target=POL2_MOUSE 1250 1282;Gap=M33;p_id=0.667;stop=tag376
4930448J18	FASTA	match	130	753	5.4e-83	+	.	Target=CHD2_HUMAN 1197 1387;Gap=M183 D17 M8;p_id=0.865;stop=tag727;splice=136 275 426 549 678;alternate_stop=727
4930449A18	FASTA	match	532	783	1.9e-19	+	.	Target=AAAD_RAT 49 132;Gap=M84;p_id=0.452;stop=taa763
4930451K22	FASTA	match	107	1109	5.5e-144	+	.	Target=BRCA2_RAT 3015 3340;Gap=M126 D1 M5 D8 M1 F1 M100 I1 M93;p_id=0.776;stop=tag531 tag1104;splice=346 508
4930453N24	FASTA	match	114	353	0.0026	+	.	Target=TR13B_MOUSE 149 229;Gap=M49 I2 M13 D1 M17;p_id=0.317;stop=taa306 tag249 tga348;splice=223
4930455H15	FASTA	match	185	454	1.1e-50	+	.	Target=MGR1_MOUSE 389 478;Gap=M90;p_id=0.933;stop=taa197;splice=206 453
4930465E04	FASTA	match	78	500	1.2e-23	+	.	Target=AGE2_YEAST 32 169;Gap=M42 I1 M25 I1 M5 I1 M17 I1 M10 D7 M35;p_id=0.421;stop=taa435;splice=209 295 371 448
4930465K10	FASTA	match	859	1127	3.8e-05	+	.	Target=RS14_MOUSE 2 109;Gap=M15 I2 M5 I1 M17 I1 M8 D1 M20 R1 M1 I15 M23;p_id=0.413;stop=taa904 taa958 tga901 tga1039
4930465L05	FASTA	match	37	540	1.7e-67	+	.	Target=DAZP2_MOUSE 2 169;Gap=M168;p_id=0.982;stop=tga43;splice=46 165 411
4930469E17	FASTA	match	128	991	2.6e-157	+	.	Target=GNPI_MESAU 1 288;Gap=M288;p_id=0.844;stop=tga956;splice=251 353 536 721 896
4930469F13	FASTA	match	1487	1666	3.1e-12	+	.	Target=JAK3_MOUSE 412 469;Gap=M15 F1 M11 R1 M28 D2 M4;p_id=0.700
4930469P09	FASTA	match	342	437	0.001	+	.	Target=TN13B_MOUSE 135 165;Gap=M10 D1 M21;p_id=0.562;stop=tga432
4930470M15	FASTA	match	234	428	5.6e-13	+	.	Target=POL_SMSAV 179 242;Gap=M23 D1 M41;p_id=0.508;stop=tga261 tga273
4930471A14	FASTA	match	667	873	0.008	+	.	Target=VIE4_FRG3V 319 387;Gap=M69;p_id=0.319;stop=taa757 tag793 tga835
4930471C06	FASTA	match	89	296	9.3e-13	+	.	Target=ERB1_HUMAN 355 425;Gap=M44 I2 F1 M25;p_id=0.507;splice=104
4930471C18	FASTA	match	525	685	2.3e-07	+	.	Target=JAK3_MOUSE 396 459;Gap=M11 I3 M9 I7 M12 R1 M22;p_id=0.547;stop=taa546 tga552 tga600
4930472F24	FASTA	match	5	645	5.5e-05	+	.	Target=RPH1_YEAST 609 783;Gap=M15 D6 M12 D6 M52 D5 M8 D5 M9 D16 M24 R1 M1 I2 M30 D3 M22;p_id=0.259;stop=tag242 tag616 tag631 tga161 tga476;splice=23
4930474H20	FASTA	match	79	180	0.0039	+	.	Target=HEMA_INBID 166 199;Gap=M34;p_id=0.471;stop=tga157;splice=154
4930474I06	FASTA	match	128	349	8.4e-13	+	.	Target=ENV_IPMAE 460 533;Gap=M74;p_id=0.446;stop=tga254;splice=167
4930476C07	FASTA	match	927	1097	1.4e-05	+	.	Target=NEDD4_MOUSE 20 73;Gap=M19 D3 M35;p_id=0.456;stop=taa996 tag1026 tga990
4930477M19	FASTA	match	109	1057	1.2e-49	+	.	Target=OCTN1_HUMAN 238 547;Gap=M70 I2 M83 D2 M27 D6 M60 D1 F1 M56 I1 M11;p_id=0.373;splice=221 437 578 664 785 862 1051
4930480D05	FASTA	match	284	496	0.002	+	.	Target=UPPS_BUCAP 61 127;Gap=M40 D1 M8 I1 M10 D4 M8;p_id=0.361;stop=taa404 taa434 taa455 tag461 tga323;splice=294
4930481E07	FASTA	match	466	642	1.7e-17	+	.	Target=STX2_MOUSE 225 283;Gap=M59;p_id=0.712;stop=tag637;splice=471
4930481K08	FASTA	match	665	862	4e-09	+	.	Target=JAK3_MOUSE 403 467;Gap=M16 D4 M8 F1 M11 R1 M22 I3 M5;p_id=0.565
4930483C16	FASTA	match	1537	1742	1.1e-06	+	.	Target=JAK3_MOUSE 393 459;Gap=M4 D5 M21 I6 M3 D1 M11 R1 M16 D2 M6;p_id=0.520;stop=tga1573 tga1594
4930483L16	FASTA	match	314	790	3.4e-11	+	.	Target=JAK3_MOUSE 332 475;Gap=M10 D2 M2 I5 M20 I3 M33 D3 M6 D15 M5 D3 M11 F1 M11 R1 M38;p_id=0.413;stop=taa422 taa737 tag359
4930485D02	FASTA	match	121	1370	0	+	.	Target=TASP1_HUMAN 1 421;Gap=M284 I4 M2 R1 M131;p_id=0.933;stop=tga981;splice=265 333 402 523 608 688 795 915 981 1092 1203 1277
4930486A15	FASTA	match	6	161	0.0083	+	.	Target=KHSE_CAUCR 125 182;Gap=M17 I6 M35;p_id=0.345;stop=tga21
4930486E09	FASTA	match	2	385	4.8e-16	+	.	Target=RNF29_HUMAN 232 362;Gap=M97 I1 M22 I2 M9;p_id=0.389;stop=tga353;splice=97 120 245 338
4930487N19	FASTA	match	795	1262	1.9e-28	+	.	Target=MAK3_YEAST 12 172;Gap=M44 I5 M112;p_id=0.478;stop=tga1224;splice=908 1032 1088
4930488A05	FASTA	match	64	714	2.4e-98	+	.	Target=CREM_HUMAN 25 243;Gap=M10 I1 M68 I1 M139;p_id=0.836;stop=taa694 tga76;splice=108 255 350 493
4930488F09	FASTA	match	953	1120	5.2e-08	+	.	Target=JAK3_MOUSE 420 475;Gap=M8 F1 M10 R1 M38;p_id=0.661
4930488I03	FASTA	match	1978	2096	0.0001	+	.	Target=FMN1A_MOUSE 1248 1287;Gap=M26 R1 M14;p_id=0.600;stop=tga2017 tga2020
4930488N09	FASTA	match	2863	3183	0.0032	+	.	Target=PRP39_YEAST 157 263;Gap=M33 D4 M52 I4 M18;p_id=0.270;stop=taa2998 taa3124 tag3121 tag3178 tga2887 tga3031 tga3052 tga3061
4930500D04	FASTA	match	851	1038	1.5e-08	+	.	Target=JAK3_MOUSE 430 488;Gap=M6 R1 M26 D4 M27;p_id=0.492;stop=tag1003 tga871 tga889 tga967
4930503E24	FASTA	match	293	1230	6.8e-123	+	.	Target=IF32_HUMAN 13 326;Gap=M10 F1 M83 F1 M58 I2 M1 F1 M136 R1 M24;p_id=0.879
4930503H13	FASTA	match	2	554	1.8e-59	+	.	Target=F51A1_MOUSE 57 239;Gap=M110 F1 M1 D2 M60 I1 M11;p_id=0.757;stop=tag305 tga336
4930505A04	FASTA	match	719	886	0.0054	+	.	Target=ZBP1_MOUSE 336 390;Gap=M18 D2 M11 I1 M25;p_id=0.386;stop=tag833
4930505A13	FASTA	match	136	671	1.2e-43	+	.	Target=RNF24_HUMAN 1 149;Gap=M75 D30 R1 M74;p_id=0.816;splice=278 321 363 452 532;alternate_frameshift=360-449
4930505F22	FASTA	match	78	228	8e-08	+	.	Target=GAG_GALV 261 311;Gap=M19 I1 M2 F1 M29;p_id=0.588
4930505O03	FASTA	match	76	705	1.6e-106	+	.	Target=IPP2_MOUSE 1 206;Gap=M21 R1 M3 D3 M39 D1 F1 M143;p_id=0.981
4930506L13	FASTA	match	338	1051	0.0029	+	.	Target=K0141_HUMAN 10 213;Gap=M29 I6 M12 D5 M8 D10 M33 D1 M8 I2 M5 D20 M9 D2 M52 I1 M9 D4 M14 D1 M16;p_id=0.255;stop=tag938 tga476 tga482 tga557 tga611 tga665 tga737 tga746 tga803 tga854 tga902 tga926 tga1019
4930506M07	FASTA	match	72	518	0.00075	+	.	Target=LAM1_CHICK 170 311;Gap=M6 D1 M15 D2 M32 D3 M42 D1 M47;p_id=0.268;stop=taa102;splice=200 347 501
4930506N09	FASTA	match	63	470	3.1e-16	+	.	Target=KPC1_DROME 168 301;Gap=M39 I1 M58 D1 M21 D2 M15;p_id=0.321;stop=tga90;splice=93 144 203 298 367 428
4930507B14	FASTA	match	115	932	6.6e-97	+	.	Target=PLS1_RAT 63 336;Gap=M38 D1 M3 I1 M8 R1 M220 I1 M3;p_id=0.636;stop=tga226;splice=290 333 554 716 878
4930511E03	FASTA	match	93	377	0.0052	+	.	Target=TBX6_MOUSE 369 453;Gap=M59 D3 M10 D9 M7 I2 M7;p_id=0.330;stop=taa138;splice=243
4930511H14	FASTA	match	1	1517	2.1e-90	+	.	Target=STK23_HUMAN 72 534;Gap=M184 I3 M36 R1 M12 D22 M30 D24 M198;p_id=0.593;stop=tga646;splice=86 174 262 369 535 561 960 1061 1169 1239 1332
4930511K10	FASTA	match	332	1774	3.3e-134	+	.	Target=S36A1_HUMAN 15 477;Gap=M13 I15 M36 D35 M163 I1 M223 I1 M11;p_id=0.556;stop=taa518 tag578 tag581 tga512 tga530 tga545 tga563;splice=387 478 583 672 768 853 1072 1168 1335 1505;alternate_stop=518 578 581 512 530 545 563
4930511P18	FASTA	match	1565	1651	0.00062	+	.	Target=NEDD4_MOUSE 42 71;Gap=M22 I1 M7;p_id=0.600;stop=taa1619
4930513E20	FASTA	match	824	927	1e-07	+	.	Target=FMN1A_MOUSE 1253 1287;Gap=M7 R1 M28;p_id=0.800
4930513G22	FASTA	match	1828	1917	0.0047	+	.	Target=NEDD4_MOUSE 39 68;Gap=M30;p_id=0.533;stop=tag1882
4930513I04	FASTA	match	52	396	0.0058	+	.	Target=RECQ5_HUMAN 774 883;Gap=M13 I2 M13 I4 M22 I1 M7 D8 M40 D4 M8;p_id=0.320;stop=taa133
4930516O21	FASTA	match	369	3704	1.2e-122	+	.	Target=STAR9_HUMAN 2 1821;Gap=M3 I2 M39 I3 M18 D1 M16 D1 M22 D1 M9 I1 M18 D1 M3 I3 M5 I5 M50 I1 M21 D1 M20 I1 M27 I1 M17 I1 M69 D1 M10 I6 M16 I7 M98 I1 M180 I50 M5 I57 M2 I20 R1 M1 I565 F1 M191 I1 M6 D11 M249;p_id=0.200;stop=taa2391 taa3120 tag2535 tag3504 tga2355 tga2379 tga2583 tga2616 tga2670 tga3096 tga3174 tga3285 tga3396 tga3483;splice=2339 2537 2721 2859 2977 3099 3164 3367 3447 3606
4930517E11	FASTA	match	399	569	0.0055	+	.	Target=HASA_STRPY 355 415;Gap=M18 I4 M39;p_id=0.311;stop=tag513 tga474
4930518C23	FASTA	match	332	2261	1.6e-132	+	.	Target=CASR_BOVIN 57 810;Gap=M72 I2 M6 I3 M220 I1 M12 D2 M16 I6 M92 D1 M12 I1 M126 I101 M9 F1 M75;p_id=0.346;splice=351 643 1513 1744 1868 2034;alternate_frameshift=2035-2036
4930518N04	FASTA	match	2	1891	1.5e-205	+	.	Target=NEB1_RAT 320 925;Gap=M46 I1 M186 D25 M373;p_id=0.911;stop=tga698 tga734;splice=439 572 693 768 873 1009 1165 1219 1449 1546 1718;alternate_stop=698 734
4930518P14	FASTA	match	776	929	0.0047	+	.	Target=KV2E_HUMAN 2 52;Gap=M21 F1 M30;p_id=0.451;stop=tga900;splice=865
4930519F09	FASTA	match	91	436	5.7e-56	+	.	Target=ODPA_RAT 274 390;Gap=M11 I1 R1 M74 R1 M31;p_id=0.880;splice=435
4930520A20	FASTA	match	1	191	7.1e-08	+	.	Target=JAK3_MOUSE 407 472;Gap=M20 F1 M11 R1 M14 I2 M6 R1 M13;p_id=0.667
4930521C24	FASTA	match	487	641	2.7e-07	+	.	Target=JAK3_MOUSE 407 459;Gap=M20 I1 M10 R1 M22;p_id=0.566;stop=tga615
4930521G09	FASTA	match	135	524	5.2e-09	+	.	Target=ZBTB1_MOUSE 551 684;Gap=M8 D2 M6 I6 M65 I8 M20 D8 M21;p_id=0.278;stop=tag321
4930522L14	FASTA	match	105	371	5.8e-23	+	.	Target=ZF36_HUMAN 32 114;Gap=M72 D6 M11;p_id=0.494;stop=taa306;splice=116 243
4930522P08	FASTA	match	170	274	0.0066	+	.	Target=OR43B_DROME 303 335;Gap=M25 D2 M8;p_id=0.486;stop=tga215 tga251
4930524F24	FASTA	match	168	1304	6.9e-40	+	.	Target=PF20_CHLRE 12 389;Gap=M30 I4 M26 I1 M30 D2 M126 D6 M30 I3 M15 D1 M113;p_id=0.341;stop=tga1281;splice=200 296 415 553 661 779 846 891 1001 1129 1273
4930524I10	FASTA	match	101	1027	1.3e-148	+	.	Target=SUFU_MOUSE 1 353;Gap=M61 I45 M146 D1 M101;p_id=0.845;stop=taa992 tag1013;splice=282 419 562 648 721 878
4930524J08	FASTA	match	122	419	0.0011	+	.	Target=FUT1_RABIT 44 146;Gap=M67 I4 M1 F1 M31;p_id=0.301;stop=tga399
4930525G20	FASTA	match	1649	2936	5.8e-18	+	.	Target=POL2_MOUSE 921 1225;Gap=M15 F1 M29 R1 M17 R1 M45 D80 M4 D48 M53 D2 M31 I1 M28 F1 M2 I2 M8 I1 F1 M58 I1 M4 I1 M5;p_id=0.269;stop=taa2026 taa2068 taa2104 taa2212 taa2302 taa2802 tag1963 tag2512 tag2536 tga1787 tga2008 tga2032 tga2374 tga2545 tga2760 tga2883;splice=2869;intronic_stop=2026 2068 2104 2302 2008 2032
4930526B16	FASTA	match	32	740	1.4e-45	+	.	Target=SYCP1_RAT 1 301;Gap=M13 I10 M34 F1 M29 F1 M12 I55 M45 I1 R1 M51 D1 M51;p_id=0.709;stop=taa705
4930526E24	FASTA	match	87	224	0.0025	+	.	Target=TLM_MOUSE 140 185;Gap=M46;p_id=0.413;stop=tag93 tag138
4930526J02	FASTA	match	3865	4102	0.0016	+	.	Target=VE5_HPV70 1 77;Gap=M14 F1 M29 D3 M17 I1 M16;p_id=0.312
4930526L10	FASTA	match	1069	1169	4.8e-07	+	.	Target=FMN1A_MOUSE 1253 1286;Gap=M26 R1 M8;p_id=0.794
4930527E24	FASTA	match	287	661	1.9e-20	+	.	Target=XLR_MOUSE 1 209;Gap=M44 I51 M34 I33 M47;p_id=0.459;stop=tga587 tga653;splice=356 420 520
4930527F14	FASTA	match	48	245	0.0014	+	.	Target=RL2_CHLMU 113 176;Gap=M13 D1 M34 D1 M17;p_id=0.394;stop=taa66 taa201 tga174;splice=82 165 209
4930529C04	FASTA	match	4	1045	3.1e-39	+	.	Target=ZBED4_HUMAN 307 654;Gap=M39 D1 M23 F1 M18 I1 M38 D1 M14 I1 M92 I1 M121;p_id=0.791;stop=tag620
4930529I22	FASTA	match	45	533	0.0012	+	.	Target=FASTK_HUMAN 28 202;Gap=M12 I2 M68 D3 M11 D2 M23 I4 M5 I4 M26 I7 M13;p_id=0.272;stop=tag195
4930532I03	FASTA	match	1323	1488	3.2e-16	+	.	Target=POL2_MOUSE 1072 1131;Gap=M6 I5 M23 F1 M26;p_id=0.717
4930533C12	FASTA	match	4	1381	6.3e-69	+	.	Target=DYSF_HUMAN 1605 2078;Gap=M112 D2 M93 I11 M1 F1 M128 D4 M22 I10 M97;p_id=0.485;splice=77 248 397 537 626 690 832 932 1093 1203 1351;alternate_frameshift=627-628
4930533I22	FASTA	match	1633	1830	1.3e-13	+	.	Target=JAK3_MOUSE 394 459;Gap=M25 F1 M19 R1 M22;p_id=0.636
4930533J15	FASTA	match	109	928	1.8e-35	+	.	Target=PET8_YEAST 4 272;Gap=M58 D12 F1 M12 I8 M64 I4 M36 I1 M40 D2 M7 D3 M39;p_id=0.448;splice=126 320 430 535 583 628 698 763 837;alternate_frameshift=282-319
4930533P14	FASTA	match	235	447	0.0022	+	.	Target=LOXB_LYCES 669 735;Gap=M7 D3 M8 D1 M52;p_id=0.338;stop=taa328 tag349 tga340 tga373;splice=309
4930534I15	FASTA	match	522	666	0.0013	+	.	Target=RL40_RAT 4 53;Gap=M10 D1 M2 F1 M13 I2 M4 I1 M18;p_id=0.549;stop=tga531 tga586
4930534K21	FASTA	match	902	1313	8.1e-66	+	.	Target=THAP6_HUMAN 1 138;Gap=M57 F1 M68 I1 M12;p_id=0.833;splice=981 1190
4930534N09	FASTA	match	2197	2385	0.0056	+	.	Target=DNAA1_CHLTR 245 307;Gap=M63;p_id=0.349;stop=tag2341
4930535C22	FASTA	match	60	293	4.7e-07	+	.	Target=JAK3_MOUSE 420 499;Gap=M10 F1 M8 R1 M22 I3 M33 D1 M4;p_id=0.469;stop=taa84 tag69
4930535G08	FASTA	match	212	373	0.00039	+	.	Target=POL2_MOUSE 1219 1271;Gap=M8 D1 M45;p_id=0.407;stop=taa350 tga323
4930539E21	FASTA	match	26	299	8.7e-13	+	.	Target=ATIF1_MOUSE 1 60;Gap=M29 D31 F1 M31;p_id=0.659;intronic_frameshift=112-206
4930539G24	FASTA	match	131	813	1e-21	+	.	Target=ABCA3_HUMAN 4 291;Gap=M31 I3 M4 D1 M29 I3 M75 R1 M1 I55 M87;p_id=0.349;splice=175 425 553
4930539I12	FASTA	match	435	673	1.4e-09	+	.	Target=PRRX2_CHICK 22 101;Gap=M55 R1 M25;p_id=0.425;splice=508 554
4930540C21	FASTA	match	395	1036	7.5e-46	+	.	Target=CCDC7_MACFA 1 209;Gap=M28 I2 M89 I2 M29 D6 M7 D6 M29 I3 M20;p_id=0.471;stop=taa875 tag1004 tga899 tga926 tga965;splice=667 754 838;intronic_stop=875
4930542J21	FASTA	match	2	1309	2.3e-32	+	.	Target=MBD5_HUMAN 888 1495;Gap=M62 I5 M33 I16 M13 I4 M8 D5 M6 D2 M17 I9 M20 I22 M15 D2 M12 D4 M13 I1 M2 R1 M4 I12 M15 I8 M14 I2 M12 I11 M19 I5 M11 I3 M10 I29 M18 I20 M15 I12 M6 I7 M6 I16 M11 I3 M5 F1 M76;p_id=0.359;stop=taa781 taa784 taa811 taa823 taa847 taa907 taa1048 taa1054 tga877;splice=875 1087 1161 1237
4930543G11	FASTA	match	515	1851	0	+	.	Target=IF2G_MOUSE 23 472;Gap=M68 F1 M8 I3 R1 M66 I3 M46 F1 M105 D1 M115 F1 M36;p_id=0.882;stop=tga1476
4930544G13	FASTA	match	488	664	1.4e-07	+	.	Target=NEDD4_RAT 20 81;Gap=M12 I3 M47;p_id=0.403;stop=taa647 tag503 tag653
4930544N03	FASTA	match	1027	1149	0.0075	+	.	Target=UL55_HHV2H 22 64;Gap=M4 I2 M37;p_id=0.395;stop=tag1063
4930545D19	FASTA	match	326	538	0.003	+	.	Target=MIAA_PHOLL 198 261;Gap=M12 D2 M13 D2 M17 D3 M22;p_id=0.338;stop=taa533 tag530
4930545G17	FASTA	match	1036	1559	1.2e-41	+	.	Target=POL_SMSAV 60 241;Gap=M68 I2 M10 I5 M69 R1 M28;p_id=0.505;stop=tag1132 tag1530 tga1273
4930545H06	FASTA	match	404	554	4.2e-07	+	.	Target=NEDD4_MOUSE 24 75;Gap=M9 F1 M4 I2 M37;p_id=0.500;stop=tag477
4930546B01	FASTA	match	3	122	2.1e-15	+	.	Target=G3P_MOUSE 267 309;Gap=M28 I3 M12;p_id=0.860;stop=tga45
4930547H19	FASTA	match	181	348	0.0017	+	.	Target=RT03_PETHY 92 148;Gap=M30 I1 M26;p_id=0.351;stop=taa304 tag202 tga187
4930547K18	FASTA	match	180	389	4.8e-11	+	.	Target=SUCB1_MOUSE 1 72;Gap=M31 I2 M39;p_id=0.528;stop=tag315;splice=269
4930547L11	FASTA	match	118	1092	4e-156	+	.	Target=XRP2_HUMAN 1 328;Gap=M13 I3 M312;p_id=0.869;stop=tga1084;splice=210 876 991 1077
4930549P06	FASTA	match	1297	1494	8.3e-10	+	.	Target=JAK3_MOUSE 394 459;Gap=M33 F1 M11 R1 M22;p_id=0.576
4930550K01	FASTA	match	118	673	1.4e-88	+	.	Target=VHL_RAT 1 185;Gap=M181 F1 M4;p_id=0.935;splice=355 478
4930550L05	FASTA	match	79	162	1.4e-09	+	.	Target=PPP6_RAT 1 28;Gap=M28;p_id=0.821;stop=tag139;splice=153
4930551A18	FASTA	match	145	1340	5.4e-33	+	.	Target=ADR2_CAEEL 97 494;Gap=M15 R1 M64 I1 M40 D4 M6 D2 M35 I4 M33 I3 M47 D2 M8 D3 M17 I3 M74 D1 M48;p_id=0.280;splice=207 333 457 628 858 1096 1229
4930554E20	FASTA	match	345	596	5.3e-06	+	.	Target=TLM_MOUSE 140 228;Gap=M57 I1 M16 I4 M11;p_id=0.371;stop=taa537 taa570 tag384 tag396
4930554G06	FASTA	match	46	666	1.7e-107	+	.	Target=DGCR8_MOUSE 571 774;Gap=M10 D3 M194;p_id=0.889;stop=taa67;splice=132 233 340 468 582
4930554J09	FASTA	match	1587	1755	6.8e-06	+	.	Target=JAK3_MOUSE 422 478;Gap=M5 F1 M11 R1 M8 I1 F1 M32;p_id=0.614;stop=tag1750
4930554P06	FASTA	match	103	240	0.0089	+	.	Target=MTGA_RHIME 147 193;Gap=M21 I1 M25;p_id=0.362;stop=taa139 taa202 tga175
4930555H03	FASTA	match	152	1597	1.4e-09	+	.	Target=POL_BAEVM 457 994;Gap=M33 D2 M63 R1 M9 I1 M23 F1 M10 D6 M15 I2 M20 I2 M56 F1 M9 D2 M4 I1 M11 I5 M14 I24 M39 D6 M27 I17 M5 I19 M27 I1 M80 R1 M21;p_id=0.220;stop=taa284 taa487 taa1053 tag1005 tag1104 tag1380 tga879 tga1032 tga1071 tga1113;intronic_stop=1104 1113
4930556A08	FASTA	match	252	901	1.9e-65	+	.	Target=TR10B_MOUSE 216 382;Gap=M55 D50 R1 M112;p_id=0.765;splice=347 417 566;alternate_frameshift=416-565
4930556G16	FASTA	match	135	617	6.2e-56	+	.	Target=SYAP1_MOUSE 1 161;Gap=M161;p_id=0.994;stop=taa612;splice=351 470 537 611
4930556G22	FASTA	match	232	405	0.0066	+	.	Target=RBL_NITVU 399 453;Gap=M24 D3 M31;p_id=0.310;stop=taa295 taa394;splice=349
4930557B01	FASTA	match	50	670	7.3e-97	+	.	Target=CREM_HUMAN 25 233;Gap=M10 I1 M68 I1 M129;p_id=0.871;stop=tga62;splice=94 241 336 479 668
4930557I01	FASTA	match	7	249	0.00016	+	.	Target=GAG_JSRV 21 108;Gap=M29 I2 M16 I7 M21 D2 M13;p_id=0.378;stop=tga157
4930558N11	FASTA	match	217	397	7.1e-06	+	.	Target=LIN1_NYCCO 1075 1141;Gap=M12 F1 M3 I2 M15 I1 M8 I4 M22;p_id=0.463;stop=tag380
4930560C15	FASTA	match	3665	4843	1.6e-42	+	.	Target=STE13_YEAST 533 932;Gap=M16 D2 M34 I6 M38 I5 M12 I3 M25 D5 M39 D2 M51 I1 M33 I1 M56 D1 M30 I1 M49;p_id=0.290;stop=taa4835;splice=3724 3877 4013 4159 4306 4459 4602 4714
4930560F03	FASTA	match	29	595	7.4e-107	+	.	Target=PROS_MOUSE 489 676;Gap=M9 D1 M179;p_id=0.958;stop=tga32;splice=59 208 434
4930564M06	FASTA	match	344	716	5.1e-43	+	.	Target=CAD11_MOUSE 3 126;Gap=M86 F1 M38;p_id=0.629;stop=taa708 tag699 tga416 tga711
4930565F24	FASTA	match	109	641	7.5e-05	+	.	Target=MELB_ENTAE 3 175;Gap=M71 D1 M5 R1 M16 D2 M18 D2 M35 I1 M8 D1 M19;p_id=0.257;splice=216 341 479 558
4930565H04	FASTA	match	1238	1420	2.5e-13	+	.	Target=JAK3_MOUSE 416 475;Gap=M12 F1 M10 R1 M25 D1 M13;p_id=0.689
4930566A13	FASTA	match	34	195	1.2e-07	+	.	Target=ENV_FENV1 334 386;Gap=M23 D2 M6 I1 M23;p_id=0.418;stop=tga133
4930566C20	FASTA	match	87	224	0.0027	+	.	Target=TLM_MOUSE 140 185;Gap=M46;p_id=0.413;stop=tag93 tag138
4930567O19	FASTA	match	358	480	2.1e-06	+	.	Target=JAK3_MOUSE 409 450;Gap=M9 I1 M8 F1 M11 R1 M13;p_id=0.714
4930567P17	FASTA	match	184	772	5.6e-100	+	.	Target=OAZ3_MOUSE 1 196;Gap=M38 F1 M158;p_id=1.000;splice=206 376 552 638
4930569K13	FASTA	match	128	1540	2.7e-88	+	.	Target=MAPE_HUMAN 13 493;Gap=M11 I1 M102 I1 M15 I7 M299 I1 M44;p_id=0.470;stop=tga1529;splice=432 1017
4930570F09	FASTA	match	107	1336	3.8e-61	+	.	Target=ICAM5_RABIT 11 417;Gap=M10 I2 M52 D1 M16 I1 M19 D1 M114 I1 M114 D5 M78;p_id=0.399;stop=tag1292 tag1328;splice=149 416 737 1016
4930571B16	FASTA	match	383	517	0.0023	+	.	Target=GGLO_RAT 239 283;Gap=M45;p_id=0.356;stop=taa449 tag485 tga503
4930571E09	FASTA	match	813	1115	0.0087	+	.	Target=CHER_BORBU 1 102;Gap=M30 I4 M51 D3 M17;p_id=0.257;stop=taa957 tag1074 tga975
4930571O19	FASTA	match	268	375	4.7e-06	+	.	Target=TN13B_MOUSE 130 165;Gap=M3 I2 M9 D1 M6 D1 M16;p_id=0.632;stop=taa364 tga370;splice=277
4930573L04	FASTA	match	226	1671	1.6e-09	+	.	Target=POL_BAEVM 457 994;Gap=M33 D2 M63 R1 M9 I1 M23 F1 M10 D6 M15 I2 M20 I2 M56 F1 M9 D2 M4 I1 M11 I5 M14 I24 M39 D6 M27 I17 M5 I19 M27 I1 M80 R1 M21;p_id=0.220;stop=taa358 taa561 taa1127 tag1079 tag1178 tag1454 tga953 tga1106 tga1145 tga1187;intronic_stop=1178 1187
4930578F03	FASTA	match	431	1279	9.6e-24	+	.	Target=ADD_CLOPE 53 327;Gap=M73 D1 M34 D3 M70 D4 M98;p_id=0.244;stop=tga446;splice=447 508 596 678 805 886 1025 1126
4930578P22	FASTA	match	481	636	0.0063	+	.	Target=VNS2_CVMJH 8 62;Gap=M13 D3 M16 I8 M3 D2 M15;p_id=0.383;stop=taa553;splice=572
4930579K21	FASTA	match	1762	1857	6.5e-05	+	.	Target=TN13B_MOUSE 135 165;Gap=M16 D1 M15;p_id=0.656;stop=taa1765 tga1852
4930579N16	FASTA	match	2568	2775	3.1e-06	+	.	Target=ZBTB8_HUMAN 338 407;Gap=M31 F1 M22 I1 M16;p_id=0.386;stop=tga2637
4930579P19	FASTA	match	61	767	1.6e-82	+	.	Target=PBX4_MOUSE 1 379;Gap=M72 I47 M1 I96 R1 M163;p_id=0.623;splice=203 277 413 567 674;alternate_frameshift=279-278
4930580B11	FASTA	match	13	3715	0	+	.	Target=ARI5B_MOUSE 1 1189;Gap=M244 D45 F1 M945;p_id=0.958;splice=33 288 514 745 881 994 1199 1252 1350 1549;alternate_frameshift=744-880
4930581P06	FASTA	match	950	1140	4.2e-09	+	.	Target=JAK3_MOUSE 414 476;Gap=M13 D3 M11 R1 M17 I3 M12 D1 M7;p_id=0.597;stop=taa1117 tag992 tag1123
4930585A05	FASTA	match	1243	1335	0.00038	+	.	Target=NEDD4_RAT 35 65;Gap=M31;p_id=0.548;stop=tga1327
4930586D10	FASTA	match	120	1875	1.1e-58	+	.	Target=DLD1_YEAST 111 574;Gap=M32 I6 M53 I3 M38 D45 M51 D91 F1 M76 I3 M32 I1 M39 I4 M58 D2 M68;p_id=0.282;stop=tga549;splice=211 353 1255 1384 1512 1603 1715;intronic_frameshift=776-1050;intronic_stop=549
4930590F14	FASTA	match	1160	1249	1.1e-05	+	.	Target=NEDD4_MOUSE 39 68;Gap=M30;p_id=0.567;stop=tga1226
4930590G05	FASTA	match	1568	1693	3.4e-08	+	.	Target=JAK3_MOUSE 412 451;Gap=M10 D2 M5 F1 M11 R1 M14;p_id=0.786
4930594C11	FASTA	match	3	1414	3.8e-191	+	.	Target=GSPT1_HUMAN 17 500;Gap=M18 F1 M24 R1 M18 R1 M3 I2 M90 F1 M183 F1 M14 I7 M35 D1 F1 M27 D1 M7 R1 M28 I7 F1 M21;p_id=0.798;stop=taa347 taa383 tga927 tga1045
4930596I21	FASTA	match	340	459	4.8e-05	+	.	Target=POL2_MOUSE 1193 1234;Gap=M24 I1 M2 I1 M14;p_id=0.476;stop=tga364 tga373;splice=376
4930598N11	FASTA	match	3	307	2.9e-05	+	.	Target=TLM_MOUSE 161 245;Gap=M19 R1 M17 D3 M13 D14 M36;p_id=0.343;stop=taa275
4930599A14	FASTA	match	43	240	0.0061	+	.	Target=VT2_SFVKA 51 118;Gap=M37 I1 M20 I1 M9;p_id=0.338;stop=tga199;splice=215
4931402G19	FASTA	match	1616	1690	0.0085	+	.	Target=MYX2_CROVC 7 31;Gap=M25;p_id=0.480;stop=taa1676
4931403A01	FASTA	match	1208	1360	0.0091	+	.	Target=MUTS_PROMA 599 649;Gap=M51;p_id=0.373;stop=tga1331
4931404D21	FASTA	match	369	461	0.0083	+	.	Target=NEDD4_RAT 35 65;Gap=M31;p_id=0.484;stop=tga453
4931404P18	FASTA	match	99	1696	7.8e-156	+	.	Target=CHFR_MOUSE 1 561;Gap=M44 D24 F1 M270 I52 F1 M103 I1 M91;p_id=0.868;splice=231 304 404 514 574 790 955 1115 1278 1424 1541 1625;alternate_frameshift=230-303 1113-1114
4931405G02	FASTA	match	101	357	1.6e-18	+	.	Target=AK1BA_HUMAN 22 112;Gap=M19 R1 M29 I1 M11 I4 M27;p_id=0.582;stop=tag331 tga289;splice=103 351
4931406C07	FASTA	match	103	288	0.0078	+	.	Target=PTGA_BACSU 380 443;Gap=M25 I2 M37;p_id=0.297;stop=tga160;splice=241
4931406G06	FASTA	match	589	699	0.0038	+	.	Target=CALC_CALS5 1 37;Gap=M37;p_id=0.432;stop=tag601 tga625 tga670
4931406L11	FASTA	match	241	414	0.00018	+	.	Target=NEDD4_RAT 21 78;Gap=M58;p_id=0.431;stop=tga274
4931408B11	FASTA	match	307	4502	1.2e-120	+	.	Target=CEP2_HUMAN 1 1226;Gap=M8 I1 M343 D2 M110 D180 R1 M159 D1 M374 I7 M172 I2 M50;p_id=0.713;stop=tag2712 tga4494;splice=489 546 629 795 902 1154 1251 1359 1518 2419 2564 2711 2945 3139 3267 3437 3605 3740 3863 3997 4136;intronic_frameshift=1695-2234;alternate_stop=2712
4931410M24	FASTA	match	1932	2117	1.1e-09	+	.	Target=JAK3_MOUSE 404 469;Gap=M14 I1 M41 I3 M7;p_id=0.485;stop=tag2001 tga2016
4931412B18	FASTA	match	587	2486	1.1e-82	+	.	Target=ENV_MLVF5 17 668;Gap=M12 I5 M30 D2 M4 I3 M21 I3 M34 I19 M18 D1 M8 F1 M27 D4 M10 D4 M6 D4 M14 I1 M6 D1 M30 D1 M8 I4 M28 I4 M4 I8 M3 F1 M19 D3 M22 I2 M27 D4 M22 D1 M58 D4 M7 D1 M8 I3 M2 I2 M16 D4 M79 R1 M60 D1 M15;p_id=0.370;stop=taa2301 tag668 tga1059 tga1543
4931413D17	FASTA	match	393	1990	8e-172	+	.	Target=ARSA_MOUSE 1 507;Gap=M225 D26 R1 M282;p_id=0.947;splice=607 848 1314 1439 1567 1670;intronic_frameshift=1067-1144
4931417G19	FASTA	match	1119	1448	8e-06	+	.	Target=JAK3_MOUSE 381 490;Gap=M37 I2 M10 F1 M15 D1 R1 M15 I3 M7 D1 M4 D3 M17;p_id=0.391;stop=taa1212 tag1254 tga1386
4931420L15	FASTA	match	2713	2886	0.0014	+	.	Target=NEDD4_RAT 29 78;Gap=M3 I1 M30 D9 M16;p_id=0.373;stop=tga2818;intronic_stop=2818
4931429L15	FASTA	match	30	112	5.9e-05	+	.	Target=TN13B_MOUSE 137 163;Gap=M17 R1 M3 D1 M7;p_id=0.786
4931432E15	FASTA	match	350	1733	9.9e-84	+	.	Target=POL2_MOUSE 922 1265;Gap=M14 F1 M27 R1 M13 R1 M93 R1 M9 R1 M25 D120 M3 R1 M41 R1 M83 I1 M35;p_id=0.591;stop=taa655 taa881 taa1686 tag818 tag896 tag1088 tga637 tga1103 tga1106 tga1223 tga1357;intronic_stop=896 1088 1103 1106 1223
4931432L08	FASTA	match	190	1600	9.5e-28	+	.	Target=TCP10_HUMAN 1 409;Gap=M17 F1 M15 D2 M88 I3 M15 D16 M14 D11 M11 D2 M6 D4 M8 D2 M11 D13 M19 D3 M23 D1 M6 D3 M53 D7 M120;p_id=0.370;stop=tag217 tag1550;splice=340 556 715 815 919 1018 1159 1244 1362
4931433A09	FASTA	match	943	1098	0.0023	+	.	Target=VNST_BUNLC 15 66;Gap=M52;p_id=0.346;stop=tag1093 tga985 tga1012 tga1018
4931433C03	FASTA	match	105	302	0.0096	+	.	Target=CAC1F_HUMAN 2 67;Gap=M66;p_id=0.318;stop=taa228 taa279 tag240 tga291
4931433L23	FASTA	match	4968	5108	0.00094	+	.	Target=NEDD4_RAT 25 73;Gap=M11 I2 M36;p_id=0.429;stop=taa5007 tga5025 tga5079
4931437E05	FASTA	match	161	1283	6.9e-130	+	.	Target=DZIP1_MOUSE 1 376;Gap=M176 D1 M162 I2 M1 R1 M12 R1 M23;p_id=0.687;stop=tag1227
4931438I24	FASTA	match	284	2328	0	+	.	Target=MPP5_MOUSE 1 676;Gap=M267 D6 R1 M409;p_id=0.991;splice=650 859 937 1084 1263 1341 1525 1597 1669 1837 2040 2151;alternate_frameshift=1084-1101
4931439C15	FASTA	match	1523	2593	1.1e-24	+	.	Target=LIN1_HUMAN 730 1092;Gap=M34 I10 M9 F1 M11 I1 M8 D4 M29 R1 M8 D1 M26 D1 M21 I1 M6 R1 M10 R1 M33 F1 M20 D1 M8 I1 M5 D4 M9 D4 M3 R1 M25 R1 M14 R1 M28 R1 M12 R1 M5 I6 M20;p_id=0.328;stop=taa1637 taa1862 taa2112 taa2260 taa2525 tga1877 tga1946 tga1979 tga2121 tga2413 tga2422 tga2440
4931440N07	FASTA	match	3043	3189	8.7e-09	+	.	Target=JAK3_MOUSE 411 459;Gap=M17 F1 M10 R1 M22;p_id=0.694
4932408B14	FASTA	match	70	516	1.9e-50	+	.	Target=POL_GALV 804 959;Gap=M56 I7 M93;p_id=0.583;stop=tag244 tga277;splice=489
4932408I17	FASTA	match	2197	2526	0.0085	+	.	Target=NEDD4_MOUSE 39 163;Gap=M27 D2 M16 I8 M3 I4 M17 I2 M7 I1 M20 I4 M13 D2 M3;p_id=0.295;stop=taa2233 taa2266 tga2395
4932408N24	FASTA	match	1547	1808	2.5e-12	+	.	Target=TLM_MOUSE 130 217;Gap=M10 D2 M9 F1 M51 I1 M7 I2 M8;p_id=0.533;stop=tag1659 tag1803 tga1586
4932409E18	FASTA	match	171	736	2.1e-40	+	.	Target=RABX5_HUMAN 1 132;Gap=M48 D57 R1 M84;p_id=0.598;splice=314 484 663;alternate_frameshift=314-484
4932409K01	FASTA	match	1379	1826	1.5e-12	+	.	Target=ZBTB1_HUMAN 536 681;Gap=M25 F1 M13 D3 M108;p_id=0.275;splice=1445 1637
4932410M19	FASTA	match	2568	2738	2.2e-09	+	.	Target=JAK3_MOUSE 413 474;Gap=M6 I2 M7 F1 M10 R1 M22 I3 M12;p_id=0.629
4932411A20	FASTA	match	3563	3898	1.3e-10	+	.	Target=KCTD4_MOUSE 34 143;Gap=M60 I1 M26 D3 M23;p_id=0.274;stop=taa3881;splice=3686 3876
4932411J20	FASTA	match	103	2356	3.3e-11	+	.	Target=PP4R1_RAT 129 773;Gap=M75 I4 M9 R1 M2 D1 M14 I22 M10 I3 M13 I1 M4 F1 M21 D2 M24 D7 M8 D4 M18 F1 M21 D6 M7 D33 M10 D18 M11 D7 M28 D10 M24 D2 M6 D1 M6 D15 M7 D14 M12 D3 M4 D25 M18 D5 M7 D26 M17 D3 M13 D5 M10 I13 M10 R1 M19 D3 M16 I7 M19 R1 M14 I4 F1 M10 F1 M6 I12 M30 I18 M38;p_id=0.275;stop=taa232 taa1136 taa1532 tag547 tag1544 tag1889 tag2110 tag2306 tga343 tga592 tga917 tga1058 tga1124 tga…
4932411L15	FASTA	match	2990	3167	1.7e-08	+	.	Target=LIN1_HUMAN 804 863;Gap=M12 R1 M26 R1 M22;p_id=0.600;stop=tag2999 tga3120
4932411N02	FASTA	match	2286	2429	1.4e-07	+	.	Target=JAK3_MOUSE 412 459;Gap=M16 F1 M10 R1 M22;p_id=0.729;stop=tga2379
4932411O03	FASTA	match	2019	2107	0.0031	+	.	Target=JAK3_MOUSE 407 446;Gap=M10 I10 M11 R1 M9;p_id=0.500
4932412F09	FASTA	match	385	2554	4.6e-95	+	.	Target=SEM5A_MOUSE 425 1078;Gap=M415 D72 F1 M128 I3 M108;p_id=0.890;splice=385 593 711 893 1037 1185 1411 1630 1847 2018 2174 2222 2434;alternate_frameshift=1629-1846
4932412F17	FASTA	match	1598	1981	8.7e-09	+	.	Target=JAK3_MOUSE 377 515;Gap=M28 D7 M25 F1 M6 R1 M24 I3 M12 I1 M12 I14 M14;p_id=0.384;stop=taa1772 taa1907 tag1733 tga1691 tga1799 tga1817 tga1898;intronic_stop=1691
4932412L17	FASTA	match	802	4527	8.4e-47	+	.	Target=RIMB1_RAT 119 1819;Gap=M36 D1 M39 I1 M52 D9 M36 I12 M19 I17 M76 I8 M67 I8 M11 I6 M12 I4 M6 I12 M10 I6 M30 I5 M16 D1 M115 I49 M11 I3 M5 I1 M9 I2 M6 I6 M6 I8 M31 D1 M10 I3 M77 D3 M4 I7 M120 I97 M17 I17 M21 I53 M6 I26 M17 D1 M17 I3 M15 I12 M8 I3 M13 I1 M21 I21 M9 R1 M21 I20 M5 I3 M11 I12 M8 I15 M6 I4 M31 F1 M5 I7 M80 I4 M12 I19 M99;p_id=0.292;stop=tga3696 tga3774 tga3792
4932413L04	FASTA	match	438	1169	6.8e-35	+	.	Target=GNRP_RAT 1004 1244;Gap=M16 I3 M132 D1 M23 I1 M28 D1 M13 D5 M25;p_id=0.315;stop=taa468 tga480 tga489;splice=512 596 686 779 906 1044 1135
4932413P11	FASTA	match	2472	2639	2e-06	+	.	Target=IF2B_HUMAN 153 209;Gap=M8 D1 M25 I2 M22;p_id=0.534;stop=taa2634
4932414J04	FASTA	match	138	1088	2.6e-56	+	.	Target=MARK4_HUMAN 43 367;Gap=M50 I3 M215 D1 M6 D4 M5 I11 M25 D1 M10;p_id=0.360;stop=tga360 tga1050
4932414L12	FASTA	match	10	2098	1.4e-188	+	.	Target=PACS1_MOUSE 273 961;Gap=M73 I1 M75 I1 M11 I2 M11 D1 M13 D9 M23 F1 M12 I3 M43 D2 M157 D2 M88 D2 M20 I3 M7 D1 M12 D1 M14 D1 M43 I2 M75;p_id=0.564;splice=84 165 225 383 474 552 695 829 934 1041 1196 1307 1416 1459 1502 1644 1871 1985
4932414O12	FASTA	match	1643	1982	3.7e-10	+	.	Target=POL2_MOUSE 1146 1272;Gap=M38 D1 M4 I4 M5 I3 M24 I5 F1 M17 I1 M3 I2 M21;p_id=0.391;stop=taa1923 tag1658 tag1661 tga1956
4932416E17	FASTA	match	1103	1331	3.4e-12	+	.	Target=TLM_MOUSE 138 216;Gap=M38 F1 M24 I2 M7 I1 M7;p_id=0.582
4932416G03	FASTA	match	671	2448	2.1e-61	+	.	Target=ZN317_HUMAN 3 596;Gap=M48 D1 M151 I2 M378 R1 M15;p_id=0.839;splice=689 829 956 1052 1135
4932416G22	FASTA	match	362	520	0.0025	+	.	Target=GGLO_RAT 239 293;Gap=M42 I2 M11;p_id=0.327;stop=taa428 tag464 tga482
4932416H06	FASTA	match	7	1998	0	+	.	Target=SYC_MOUSE 73 732;Gap=M20 D4 M640;p_id=0.971;stop=tga40;splice=76 168 257 354 453 603 744 833 955 1068 1197 1327 1431 1529 1719 1788 1870 1951
4932417H02	FASTA	match	286	2676	0	+	.	Target=RPTOR_MOUSE 47 843;Gap=M797;p_id=0.981;stop=tga292;splice=309 412 495 654 801 977 1037 1138 1283 1359 1461 1545 1656 1731 1797 1989 2130 2248 2389 2548
4932418B07	FASTA	match	305	2483	0	+	.	Target=KS6A5_HUMAN 35 799;Gap=M97 I39 F1 M629;p_id=0.918;splice=305 377 596 704 788 892 1043 1205 1331 1465 1559 1730 1922 2082 2246;alternate_frameshift=595-596
4932418C03	FASTA	match	890	1123	0.0083	+	.	Target=FSHB_CAVPO 19 102;Gap=M12 D1 M26 I7 M39;p_id=0.329;stop=tga917 tga1004
4932418H01	FASTA	match	263	930	1.3e-62	+	.	Target=POL2_MOUSE 1035 1263;Gap=M9 D3 M23 R1 M5 D2 M25 I1 M1 R1 M10 R1 M1 I2 M37 D1 M7 I8 M79 R1 M21;p_id=0.596;stop=tag851 tga578 tga647 tga722 tga871
4932418K23	FASTA	match	250	2537	1.3e-190	+	.	Target=RRP44_HUMAN 100 558;Gap=M332 D304 M1 R1 M126;p_id=0.553;stop=taa1318 taa1528 taa1630 taa1714 taa1786 taa1822 taa1957 tag1285 tag1336 tag1504 tag1537 tag1564 tag1846 tag2026 tga1270 tga1330 tga1636 tga1810 tga1813 tga1990;splice=442 516 684 849 963 1101 2276 2378 2443;intronic_stop=1318 1528 1630 1714 1786 1822 1957 1285 1336 1504 1537 1564 1846 2026 1270 1330 1636 1810 1813 1990
4932419C06	FASTA	match	1177	1320	0.0081	+	.	Target=UNG_EHV1B 230 277;Gap=M48;p_id=0.312;stop=taa1192 taa1219 taa1261
4932420N09	FASTA	match	1397	1666	0.00082	+	.	Target=STEA_EMENI 316 409;Gap=M39 I2 M18 I2 M33;p_id=0.309;stop=tga1643;splice=1478 1632
4932424H14	FASTA	match	1154	1630	0.00081	+	.	Target=GP128_MOUSE 396 558;Gap=M7 I1 M2 I1 M2 D1 M5 I5 M37 D2 M15 D1 M78 I1 M9;p_id=0.287;stop=taa1490 tga1211 tga1280 tga1496 tga1586
4932425C09	FASTA	match	1988	2118	0.00024	+	.	Target=NEDD4_MOUSE 23 66;Gap=M18 R1 M26;p_id=0.477
4932425M07	FASTA	match	651	1991	6.9e-25	+	.	Target=GAG_MLVCB 25 530;Gap=M41 I7 M4 I10 M5 I3 M21 D2 M10 F1 M34 I10 M6 I1 M10 I3 M16 D4 M22 D1 M6 D2 M8 F1 M13 F1 M27 I5 M12 I2 M4 D3 M26 R1 M22 R1 M43 D1 M22 I1 M23 I31 M10 I1 M2 R1 M10 D1 M21 D1 M14;p_id=0.305;stop=tag1238 tga783 tga946 tga1096 tga1159 tga1434 tga1759 tga1786 tga1828
4932427E03	FASTA	match	912	1585	5.9e-28	+	.	Target=UBP7_HUMAN 100 332;Gap=M26 I5 M16 R1 M60 D3 M13 D3 M5 I6 M9 D4 M17 R1 M24 I1 M6 I4 M21 I2 F1 M18;p_id=0.358;stop=tag972 tag1402 tga978 tga1124 tga1325 tga1550
4932427N02	FASTA	match	1896	2316	2.2e-09	+	.	Target=POL_SRV2 667 839;Gap=M10 R1 M7 R1 M13 I3 M4 I6 M5 I4 M13 I9 M9 I5 M5 D2 M11 I4 M31 I2 M23 I1 M8;p_id=0.337;stop=taa2083 taa2107 tag2179 tag2209 tag2239 tga2248
4932429E06	FASTA	match	456	544	9.6e-05	+	.	Target=TN13B_MOUSE 135 163;Gap=M19 R1 M3 D1 M7;p_id=0.700
4932429P19	FASTA	match	982	1283	1.7e-19	+	.	Target=POL2_MOUSE 1078 1182;Gap=M22 I1 F1 M27 D2 F1 M39 I6 M10;p_id=0.477;stop=taa1012 taa1127 taa1176 tag1167
4932430F23	FASTA	match	780	991	5.8e-08	+	.	Target=JAK3_MOUSE 402 470;Gap=M36 R1 M21 D2 M12;p_id=0.493;stop=tga837
4932431D10	FASTA	match	746	1980	0	+	.	Target=POL2_MOUSE 871 1282;Gap=M4 I1 M17 D2 F1 M97 I1 M87 R1 M92 R1 M113;p_id=0.821;stop=taa752 taa1323 tag1095 tag1547 tga828 tga978 tga1412 tga1631
4932432B07	FASTA	match	1433	1749	8.3e-11	+	.	Target=BIN1_MOUSE 203 261;Gap=M30 D47 R1 M29;p_id=0.528;intronic_frameshift=1522-1662
4932432J16	FASTA	match	75	268	5.4e-19	+	.	Target=POL2_MOUSE 1209 1273;Gap=M24 R1 M41;p_id=0.615;stop=tag123 tag179;splice=81 266
4932432J21	FASTA	match	789	3994	0	+	.	Target=DGKD_HUMAN 112 1210;Gap=M203 I1 M141 I2 M20 I1 M57 R1 M1 D12 M57 D1 M13 I1 M33 I3 M12 I8 M20 I1 M16 I1 M41 D1 M9 D6 M211 D3 M9 D1 M50 I2 M7 I31 M50 D1 M22 I4 M72;p_id=0.628;stop=taa2054;splice=908 1041 1148 1274 1377 1537 1646 1786 1871 1957 2057 2092 2366 2474 2606 2724 2835 2932 3040 3154 3289 3453 3559 3679 3788 3919;alternate_stop=2054
4932433C14	FASTA	match	61	219	3e-10	+	.	Target=JAK3_MOUSE 414 469;Gap=M14 F1 M10 R1 M22 I3 M7;p_id=0.679
4932434J04	FASTA	match	1424	1602	1.2e-07	+	.	Target=BRP14_MOUSE 67 126;Gap=M9 R1 M51;p_id=0.483;stop=tag1465 tga1448
4932434J20	FASTA	match	182	418	0.0006	+	.	Target=TLM_MOUSE 225 317;Gap=M16 I1 F1 M29 I16 R1 M8 D3 M23;p_id=0.458;stop=taa297 tga371
4932434K14	FASTA	match	675	990	3.4e-10	+	.	Target=TLM_MOUSE 124 225;Gap=M53 R1 M26 R1 M3 D4 M20;p_id=0.415
4932435F13	FASTA	match	2711	3128	2.4e-52	+	.	Target=POL2_MOUSE 749 891;Gap=M40 I1 M6 I2 R1 M24 R1 M70;p_id=0.692;stop=taa2789 tga3021
4932435K23	FASTA	match	1998	2228	0.0047	+	.	Target=ORN_XANCP 47 120;Gap=M26 D6 M5 I3 M40;p_id=0.300;stop=taa2214 tga2058 tga2157;splice=2062 2144
4932437F17	FASTA	match	2119	2223	1.1e-07	+	.	Target=NEDD4_MOUSE 39 73;Gap=M35;p_id=0.571;stop=tga2167
4932437I03	FASTA	match	98	1816	8.1e-115	+	.	Target=ENV_IPMAE 9 585;Gap=M12 I1 M45 D1 M24 D4 M19 I1 M12 I3 M15 I3 M4 I8 M8 D3 M4 I2 M18 I1 M28 D2 M51 D1 M12 I5 M32 D6 M55 D2 M25 D1 M159 R1 M18 F1 M12;p_id=0.420;stop=taa152 tag719 tag938 tga689
4932441K11	FASTA	match	294	2503	3.4e-23	+	.	Target=ZN33A_HUMAN 12 750;Gap=M61 I1 M10 D1 M23 I1 M16 I20 M66 I2 M14 I47 M6 I6 M7 I6 M74 I2 M37 I4 M25 D22 M173 D23 M10 D19 M11 D8 M17 I1 M16 D17 M3 D2 M9 F1 M20 F1 M4 I3 M10 I2 M32;p_id=0.320;stop=taa2058 taa2082 taa2229 tga1890 tga2040 tga2043 tga2064 tga2076;splice=414 507;intronic_stop=2229 2040 2043
4932441L02	FASTA	match	1592	1732	8.9e-12	+	.	Target=JAK3_MOUSE 412 459;Gap=M6 I1 M8 F1 M11 R1 M22;p_id=0.812
4932441L04	FASTA	match	195	2441	0	+	.	Target=ADA30_HUMAN 1 769;Gap=M16 I3 M4 D1 M5 D1 M359 D1 M8 I1 M289 I3 M29 I17 M14 D1 M21;p_id=0.556;stop=tga2391
4932442I22	FASTA	match	991	1365	0.0013	+	.	Target=CDPK3_PLAF7 115 234;Gap=M51 D2 M4 D1 M16 I1 M18 I3 M9 D2 M6 D4 M12;p_id=0.295;stop=taa1195 taa1222 taa1294 taa1357 tga1111 tga1147 tga1240
4932442M07	FASTA	match	2024	2140	7.2e-05	+	.	Target=TLM_MOUSE 236 276;Gap=M28 I2 M11;p_id=0.561;stop=tga2108
4932442O19	FASTA	match	60	713	1.4e-26	+	.	Target=TRBM_HUMAN 235 436;Gap=M47 D1 M15 I3 M35 I1 M24 D7 M13 D6 M8 D3 M21 I1 M10 D4 M24;p_id=0.314;stop=tag69;splice=84 201 324 441 564 681
4932443B04	FASTA	match	1791	1971	1.2e-07	+	.	Target=JAK3_MOUSE 402 469;Gap=M19 R1 M1 I4 M12 R1 M22 I3 M7;p_id=0.544;stop=taa1803 tga1900
4932443I09	FASTA	match	1039	2073	1.4e-10	+	.	Target=SILF_MOUSE 245 555;Gap=M13 D4 M13 D3 M4 D1 M15 D2 M18 D1 M13 D2 M19 I1 M80 I2 M6 I1 M16 I5 M39 D4 M10 D1 M4 D9 M10 D2 M24 D12 M6 D2 M12;p_id=0.266;stop=taa1852 tga1813;splice=1042 1324 1606 1709 1843;alternate_stop=1852
4932702M13	FASTA	match	1167	1616	0.00078	+	.	Target=LHS1_YEAST 109 258;Gap=M94 D1 M18 D3 M15 I4 M19;p_id=0.234;stop=taa1224 taa1575 tag1584 tga1518 tga1581
4932703O08	FASTA	match	1319	1483	0.0081	+	.	Target=SAT2_HUMAN 49 100;Gap=M29 D3 M23;p_id=0.345;stop=tag1325
4932704A10	FASTA	match	1208	1630	1.8e-08	+	.	Target=POL2_MOUSE 965 1132;Gap=M18 I6 M3 I1 M16 I1 M24 I11 M19 I6 M9 I2 M52;p_id=0.292;stop=taa1337 taa1478 tag1223 tag1451 tga1487
4932704N03	FASTA	match	2173	2380	0.0015	+	.	Target=JAK3_MOUSE 391 459;Gap=M27 I1 M9 F1 M10 R1 M11 D1 F1 M11;p_id=0.557;stop=tga2326
4933400B18	FASTA	match	86	1643	0	+	.	Target=NMT2_HUMAN 1 499;Gap=M82 D20 F1 M417;p_id=0.921;splice=195 331 374 392 537 656 748 865 1036 1145 1316 1484 1622;alternate_frameshift=331-392
4933400D12	FASTA	match	980	1107	0.0086	+	.	Target=TN13B_MOUSE 135 173;Gap=M14 R1 M2 D1 M18 D3 M5;p_id=0.558;stop=tga1069
4933400E14	FASTA	match	344	529	0.0014	+	.	Target=TTL_BOVIN 65 128;Gap=M39 I2 M23;p_id=0.328;stop=taa434 taa440 tag389;splice=409
4933402B17	FASTA	match	290	433	5.5e-12	+	.	Target=JAK3_MOUSE 412 459;Gap=M15 F1 M11 R1 M22;p_id=0.792
4933402E23	FASTA	match	228	422	0.0011	+	.	Target=JAK3_MOUSE 395 462;Gap=M16 I3 M14 F1 M10 R1 M25;p_id=0.500;splice=301 411
4933402G07	FASTA	match	318	782	4.8e-76	+	.	Target=SELI_MOUSE 245 399;Gap=M155;p_id=0.994;stop=tga747;splice=497 683
4933402M05	FASTA	match	728	943	9.8e-05	+	.	Target=TLM_MOUSE 140 211;Gap=M72;p_id=0.403;stop=tag803
4933403B13	FASTA	match	44	1014	5.9e-105	+	.	Target=SEPT9_HUMAN 214 544;Gap=M29 I6 M75 I1 M205 R1 M15;p_id=0.547;splice=111 299 425 507 645 763 859
4933403D14	FASTA	match	115	1512	2.5e-76	+	.	Target=TRI11_MOUSE 1 458;Gap=M84 D3 M26 I2 M156 I1 M110 D1 M8 D3 M57 D4 M14;p_id=0.380;stop=tga1507;splice=522 618 849 872 970
4933403J23	FASTA	match	26	193	8.6e-06	+	.	Target=JAK3_MOUSE 411 466;Gap=M17 F1 M10 R1 M29;p_id=0.554
4933403O12	FASTA	match	523	1719	0	+	.	Target=CYH3_MOUSE 2 400;Gap=M399;p_id=0.980;stop=taa550;splice=553 636 701 768 887 968 1081 1230 1342 1419 1491 1646
4933404G08	FASTA	match	109	1706	0	+	.	Target=DYJ2_HUMAN 1 493;Gap=M459 D40 R1 M34;p_id=0.895;stop=tga1605;splice=215 289 406 637 807 901 1037 1149 1209 1251 1369 1486 1605;alternate_frameshift=1485-1604
4933404I23	FASTA	match	35	1733	0	+	.	Target=MERTK_RAT 428 995;Gap=M131 I2 F1 M435;p_id=0.919;splice=188 342 428 519 600 693 812 922 1082 1219;alternate_frameshift=427-428
4933404M09	FASTA	match	506	706	0.00072	+	.	Target=BRP14_MOUSE 83 149;Gap=M67;p_id=0.328;stop=tag620 tag662 tga599 tga671
4933405K07	FASTA	match	173	2074	5.9e-41	+	.	Target=ZN175_HUMAN 1 668;Gap=M68 I2 M31 I2 M69 I3 M123 I28 M318 D1 M24;p_id=0.465;stop=tag1994;splice=244 371 464
4933406A14	FASTA	match	1320	1700	0.0099	+	.	Target=REC2_HAEIN 102 237;Gap=M20 D1 M19 D3 M11 I2 M20 I3 M27 I3 M5 I2 M5 I3 M16;p_id=0.307;stop=tga1620;splice=1355 1499
4933406H21	FASTA	match	1772	1915	5.5e-07	+	.	Target=JAK3_MOUSE 419 469;Gap=M8 F1 M7 R1 M26 I3 M7;p_id=0.627;stop=taa1844 tga1829 tga1838
4933406N18	FASTA	match	111	1097	2.5e-34	+	.	Target=SELV_HUMAN 1 347;Gap=M11 I6 M35 I8 M11 I16 M28 I1 M48 I2 M10 I2 M39 D1 M6 D3 M7 D6 M3 D8 M10 I1 M103;p_id=0.438;stop=tga873;splice=865 890 944 1019
4933407A17	FASTA	match	1653	2058	5.6e-18	+	.	Target=TLM_MOUSE 226 318;Gap=M15 D40 M44 F1 M1 I1 M8 D3 M24;p_id=0.449;stop=taa1704 taa1722;intronic_stop=1704 1722
4933407H12	FASTA	match	313	1073	9.1e-120	+	.	Target=CSEN_MOUSE 3 257;Gap=M58 I1 R1 M196;p_id=0.988;splice=321 487 608 678 749 857 962 1025;alternate_frameshift=486-485
4933407H19	FASTA	match	1632	1819	6.4e-09	+	.	Target=JAK3_MOUSE 403 459;Gap=M17 D6 M18 R1 M22;p_id=0.556;stop=tag1638 tga1704 tga1769
4933407L07	FASTA	match	101	1269	0	+	.	Target=F262_MOUSE 1 455;Gap=M11 I1 M355 I64 R1 M24;p_id=0.846;splice=191 317 414 481 556 613 738 946 1093 1198 1263;alternate_frameshift=1198-1197
4933409F18	FASTA	match	99	266	0.0039	+	.	Target=KLK11_MOUSE 58 113;Gap=M56;p_id=0.339;stop=taa141 tga249;splice=104
4933409I19	FASTA	match	333	1368	7.9e-112	+	.	Target=PANK2_HUMAN 208 571;Gap=M186 I19 F1 M159;p_id=0.923;splice=339 692 890 1067 1191 1317;alternate_frameshift=890-891
4933409K12	FASTA	match	1147	1465	3.1e-06	+	.	Target=LIN1_HUMAN 1126 1224;Gap=M35 F1 M2 I1 M36 D5 M8 D3 M17;p_id=0.327;stop=taa1174 taa1231 taa1304 tag1219 tga1192 tga1331 tga1424 tga1439 tga1445
4933409L14	FASTA	match	1314	1502	0.0067	+	.	Target=AQP_CICVR 143 205;Gap=M63;p_id=0.286;stop=taa1458 tga1335
4933411E06	FASTA	match	53	463	2.1e-84	+	.	Target=POL2_MOUSE 1146 1282;Gap=M137;p_id=0.934;stop=tag296 tag413
4933411E08	FASTA	match	671	1080	0.0093	+	.	Target=GAB2_MOUSE 114 262;Gap=M5 I6 M29 I4 M39 I2 M40 R1 M24;p_id=0.268;stop=taa830 tag914 tga812 tga1039
4933411P06	FASTA	match	465	1490	4.9e-07	+	.	Target=NALP5_MOUSE 677 1068;Gap=M51 D7 M59 I57 M225;p_id=0.789;stop=taa618;splice=637 805 976 1147 1318 1489;alternate_stop=618
4933412A11	FASTA	match	173	1030	2.1e-151	+	.	Target=GNPI_MESAU 1 288;Gap=M136 I2 M150;p_id=0.833;stop=tga995;splice=296 398 581 760 935
4933412E14	FASTA	match	4	461	5.8e-05	+	.	Target=SH22A_HUMAN 141 278;Gap=M51 D11 M21 D8 M11 I3 M26 D1 M6 R1 M9 I2 M9;p_id=0.291;stop=tga426;splice=147 354
4933413B09	FASTA	match	13	941	5e-99	+	.	Target=SEPT9_HUMAN 234 544;Gap=M90 I1 M205 R1 M15;p_id=0.569;splice=38 226 352 434 572 690 786
4933413H15	FASTA	match	322	1277	2.9e-22	+	.	Target=NEK3_HUMAN 4 359;Gap=M24 D3 M16 D1 M52 D2 M41 I43 M7 R1 M76 D2 M63 I2 M32;p_id=0.294;splice=407 573 692 757 907 986 1072 1192;alternate_frameshift=759-758
4933413L02	FASTA	match	234	2111	2.6e-186	+	.	Target=KIF2_HUMAN 1 670;Gap=M41 D1 M33 D2 M12 I8 M10 I22 M409 D1 M17 I2 M14 D2 M19 I15 M11 I3 M54;p_id=0.561;stop=tga2106
4933413L06	FASTA	match	2	181	7.3e-14	+	.	Target=POL2_MOUSE 1204 1264;Gap=M9 R1 M18 F1 M3 I1 M30;p_id=0.639;stop=tag146 tga31;splice=178
4933413L16	FASTA	match	390	2100	2.9e-28	+	.	Target=SEL1L_HUMAN 175 768;Gap=M179 I24 F1 M391;p_id=0.512;stop=tag2089;splice=481 644 698 758 840 924 981 1050 1128 1191 1279 1428 1594 1669 1842 1971;alternate_frameshift=926-927
4933413M11	FASTA	match	268	1371	0.00032	+	.	Target=HIBN_XENLA 120 490;Gap=M28 I3 M22 I3 M21 D1 M41 D3 M9 I1 M56 D3 M28 I6 M13 I12 M21 I4 M37 D14 M10 D3 M28 D2 M28;p_id=0.219;stop=tga1342;splice=432 544 624 771 892 1078 1284
4933414I06	FASTA	match	124	380	1.2e-13	+	.	Target=TLM_MOUSE 141 224;Gap=M45 R1 M13 I1 M6 D2 M5 D1 M14;p_id=0.609;stop=tag217 tga342
4933415M11	FASTA	match	1075	1870	2.2e-124	+	.	Target=RL7A_HUMAN 1 266;Gap=M245 R1 M8 R1 M13;p_id=0.921;stop=taa1078
4933415N20	FASTA	match	800	943	7.2e-11	+	.	Target=JAK3_MOUSE 412 459;Gap=M15 F1 M11 R1 M22;p_id=0.750
4933415P11	FASTA	match	102	501	5.4e-36	+	.	Target=SLBP_MOUSE 1 95;Gap=M19 D38 F1 M76;p_id=0.714;splice=392;intronic_frameshift=158-273
4933415P18	FASTA	match	37	312	0.002	+	.	Target=EGSA_PYRAB 123 220;Gap=M34 I5 M24 I1 M34;p_id=0.296;stop=tga76;splice=157 220
4933416C05	FASTA	match	234	1644	1.7e-27	+	.	Target=TCP10_HUMAN 1 409;Gap=M17 F1 M15 D2 M88 I3 M15 D16 M10 D4 M8 D3 M7 D6 M6 D4 M8 D2 M23 D11 M7 I1 M61 I1 M8 D11 M11 D7 M120;p_id=0.373;stop=tag261 tag1594;splice=384 600 759 859 963 1062 1203 1288 1406
4933416E14	FASTA	match	94	590	3.7e-30	+	.	Target=FRIL_BOVIN 6 175;Gap=M25 I1 R1 M6 I1 M28 I1 M74 I1 M33;p_id=0.447;stop=tag456
4933417C16	FASTA	match	842	1217	4.5e-08	+	.	Target=MARH2_HUMAN 46 157;Gap=M23 D2 M36 D8 M22 D3 M1 F1 M30;p_id=0.304;stop=tga1149 tga1152;splice=855 1025 1135
4933417G07	FASTA	match	2	806	1e-49	+	.	Target=SEC13_MOUSE 53 322;Gap=M30 F1 M22 I1 R1 M64 R1 M51 R1 M102;p_id=0.826;stop=taa347 tga89
4933417J23	FASTA	match	1096	1485	3e-10	+	.	Target=POL2_MOUSE 858 980;Gap=M39 D2 M28 D1 M10 R1 M5 D5 M12 I1 F1 M28;p_id=0.328;stop=taa1347 tag1362 tag1453 tga1135;intronic_stop=1362
4933421M07	FASTA	match	68	1387	0	+	.	Target=TTC14_MOUSE 1 440;Gap=M440;p_id=0.977;stop=tga1367;splice=225 350 550 635 765 921 993 1113 1236 1354
4933421P21	FASTA	match	1259	1703	0.0037	+	.	Target=AP3_ARATH 7 156;Gap=M33 D2 M4 I5 M50 D1 M26 F1 M32;p_id=0.242;stop=tag1665;splice=1303 1509 1603
4933422H23	FASTA	match	85	702	2.2e-81	+	.	Target=CSEN_RAT 52 257;Gap=M206;p_id=0.767;stop=tga88;splice=112 237 307 378 486 591 654
4933423N14	FASTA	match	192	939	3.1e-74	+	.	Target=TEC_HUMAN 1 264;Gap=M81 I14 F1 M82 I1 M86;p_id=0.875;splice=329 434 475 604 645 818 884;alternate_frameshift=434-435
4933424D07	FASTA	match	8	1042	8.3e-136	+	.	Target=ADA30_HUMAN 63 407;Gap=M325 D1 M8 I1 M11;p_id=0.578;stop=tag20;splice=22
4933424I15	FASTA	match	17	205	0.0088	+	.	Target=DNAA1_CHLTR 245 307;Gap=M63;p_id=0.349;stop=tag161
4933425I22	FASTA	match	49	546	1e-08	+	.	Target=MTA2_MOUSE 136 316;Gap=M47 I1 M14 D1 M6 D2 M14 I15 M20 I2 M62;p_id=0.277;stop=tag76;splice=151 303 385 480
4933425M06	FASTA	match	872	1449	8.7e-42	+	.	Target=LIN7A_MOUSE 68 234;Gap=M23 R1 M1 D26 M143;p_id=0.865;stop=taa964;splice=943 1020 1230;alternate_stop=964
4933426K21	FASTA	match	76	837	3.9e-26	+	.	Target=RIMK_HAEIN 37 272;Gap=M8 D7 M17 D5 M5 D1 M16 D2 M58 D3 M36 I1 M85 D1 M10;p_id=0.302;stop=tag100;splice=166 397 484 688 834;intronic_stop=100
4933426P17	FASTA	match	1222	1395	0.0046	+	.	Target=TN13B_MOUSE 144 200;Gap=M10 D1 M47;p_id=0.379;stop=taa1285 taa1324 tag1339
4933427G20	FASTA	match	181	1157	6.1e-152	+	.	Target=GNB1L_MOUSE 1 327;Gap=M83 I1 R1 M243;p_id=0.997;splice=305 431 590 689 905
4933427G23	FASTA	match	276	819	2.9e-94	+	.	Target=IM3H_HUMAN 1 181;Gap=M140 F1 M41;p_id=0.917
4933427K10	FASTA	match	3	612	7.5e-23	+	.	Target=POL_MLVAK 647 844;Gap=M19 R1 M13 I1 M43 D1 M23 I3 M6 I2 M5 I1 M39 R1 M16 D11 M12 D1 M15;p_id=0.398;stop=taa92 taa206 tag248 tga134 tga260 tga302 tga568
4933427K12	FASTA	match	872	1027	0.0034	+	.	Target=FET3_CANAL 83 130;Gap=M13 D1 M25 D3 M10;p_id=0.385;stop=tag884 tga959
4933427K18	FASTA	match	102	710	1.1e-67	+	.	Target=IPP2_RAT 1 205;Gap=M35 I1 M95 I2 M35 D1 M37;p_id=0.650;stop=tag651
4933429B04	FASTA	match	199	2364	0	+	.	Target=DDX50_MOUSE 10 735;Gap=M14 I4 M708;p_id=0.975;stop=taa220 taa241;splice=246 534 610 789 907 1093 1239 1389 1551 1671 1745 1905 2040 2085
4933430A09	FASTA	match	270	1135	8.9e-06	+	.	Target=CN031_HUMAN 239 462;Gap=M44 D1 M2 D46 M13 F1 M18 D2 R1 M27 I5 M28 D11 M9 R1 M3 D13 M8 D5 M11 D1 M11 I3 M9 D2 M13 I8 M12;p_id=0.282;stop=tag354 tag735 tga414 tga501 tga792;splice=335 545 911;alternate_stop=414 501
4933430K04	FASTA	match	40	912	2.5e-21	+	.	Target=XAB1_HUMAN 14 297;Gap=M5 I2 M65 D2 M29 I2 M29 D1 M73 D6 M15 I1 M27 D3 M36;p_id=0.257;stop=tga895 tga901;splice=90 199 367 492 608 705 834
4933430M05	FASTA	match	427	798	0.0019	+	.	Target=S29A1_RAT 265 395;Gap=M11 I7 M34 D6 M50 I4 M8 I2 M15;p_id=0.270;stop=taa508 taa562 tag442 tga430 tga793;intronic_stop=562
4933430N12	FASTA	match	641	799	0.0012	+	.	Target=LIN1_NYCCO 749 801;Gap=M14 I1 M26 D1 M12;p_id=0.352;stop=taa722 taa746 tga710 tga743
4933430P21	FASTA	match	282	596	0.0094	+	.	Target=OAR1_LYMST 390 489;Gap=M14 D2 M36 I7 M18 D10 M25;p_id=0.286;stop=taa360 taa369 taa489 tag579 tga420 tga519 tga531;intronic_stop=519
4933431G14	FASTA	match	531	740	0.0049	+	.	Target=LHX6_MOUSE 70 137;Gap=M13 D2 M55;p_id=0.329;stop=tag555 tag663 tag672 tga549
4933431J24	FASTA	match	259	399	1.9e-05	+	.	Target=JAK3_MOUSE 404 452;Gap=M14 I2 M8 F1 M10 R1 M15;p_id=0.633;stop=tga335
4933431L14	FASTA	match	314	577	0.0079	+	.	Target=IMPA2_HUMAN 13 96;Gap=M16 I2 M28 D4 M7 D2 M31;p_id=0.278;stop=tag422 tga410
4933431L17	FASTA	match	16	825	4.4e-115	+	.	Target=41_CANFA 535 811;Gap=M38 I2 M8 I5 M224;p_id=0.870;stop=taa31 tga34;splice=49 237 414 543 645 726
4933432E21	FASTA	match	71	418	4.8e-20	+	.	Target=DMRT2_HUMAN 68 181;Gap=M38 D1 M11 D1 M65;p_id=0.440;stop=tga89 tga95 tga113;splice=114 342
4933433D06	FASTA	match	120	2136	0	+	.	Target=OSR10_HUMAN 95 765;Gap=M85 D1 F1 M586;p_id=0.909;splice=294 378 570 781 936 1086 1567 1754 1937 2091;alternate_frameshift=374-378
4933433J03	FASTA	match	30	269	0.0033	+	.	Target=VGLG_BRSVR 98 173;Gap=M19 D2 M6 D2 M51;p_id=0.325;stop=tag60
4933434E20	FASTA	match	798	1301	1.2e-05	+	.	Target=6PGD_KLETE 218 389;Gap=M6 I1 M20 D2 M63 D3 M25 I3 M7 I3 M11 I1 M14 I1 M17;p_id=0.237;stop=taa1254 tga1158 tga1278;splice=905 964
4933435F18	FASTA	match	86	283	0.0095	+	.	Target=AP2A_HUMAN 137 202;Gap=M66;p_id=0.303;stop=taa263 tga146 tga218;splice=267
4933436G17	FASTA	match	96	1076	1.3e-185	+	.	Target=SAMD4_MOUSE 298 624;Gap=M327;p_id=0.985;stop=taa105 tga111;splice=116 429 515 634 836 963 1047
4933436H20	FASTA	match	92	1371	5.4e-29	+	.	Target=CUGB1_HUMAN 86 487;Gap=M18 I3 M91 I1 M18 I9 M21 I1 M22 D8 M19 D10 M21 R1 M9 I6 M26 D6 M19 I1 M9 D22 M108;p_id=0.420;stop=taa889;splice=97 146 272 352 496 638 892 958 1099 1243;alternate_stop=889
4933436O18	FASTA	match	69	983	5.2e-100	+	.	Target=ASB17_MOUSE 1 296;Gap=M134 D9 M162;p_id=0.970;stop=taa471;splice=496 776;alternate_stop=471
4933437L05	FASTA	match	1042	1349	0.002	+	.	Target=RX_RAT 18 124;Gap=M51 R1 M15 D4 M17 I8 M16;p_id=0.342;stop=taa1341 tag1269 tga1090 tga1111
4933438K21	FASTA	match	209	707	6e-58	+	.	Target=POL2_MOUSE 1116 1281;Gap=M110 D1 R1 M39 R1 M17;p_id=0.599;stop=taa443 tga275 tga344
4933439B04	FASTA	match	611	1636	0.00075	+	.	Target=TSC1_HUMAN 689 1035;Gap=M18 D4 M3 D5 M21 I3 M22 I4 M42 I1 M9 D9 M38 I5 M79 I1 M30 D1 M16 D1 M14 I3 M3 I2 M13 I6 M14;p_id=0.245;stop=tga1547
4933439H17	FASTA	match	95	334	0.0023	+	.	Target=TR13B_MOUSE 149 229;Gap=M49 I2 M13 D1 M17;p_id=0.317;stop=taa287 tag230 tga329;splice=204
4933439K11	FASTA	match	474	800	0.00084	+	.	Target=VHTJ_BPT3 5 112;Gap=M54 D1 M54;p_id=0.284;stop=taa573
4933439K20	FASTA	match	504	713	0.0051	+	.	Target=NOS3_HUMAN 174 247;Gap=M62 I4 M8;p_id=0.243;stop=tga540 tga552 tga627
4933439M14	FASTA	match	318	785	1.5e-34	+	.	Target=HP28_HUMAN 27 182;Gap=M156;p_id=0.929;stop=tga327;splice=344 452 574 726
4933439M23	FASTA	match	155	298	2.3e-11	+	.	Target=JAK3_MOUSE 412 459;Gap=M16 F1 M10 R1 M22;p_id=0.833
4933439O05	FASTA	match	1796	1938	2.6e-07	+	.	Target=JAK3_MOUSE 412 459;Gap=M15 F1 M11 R1 M8 R1 M14;p_id=0.771;stop=tga1889
4933440J23	FASTA	match	1652	2952	8.3e-27	+	.	Target=EFC1_HUMAN 4 484;Gap=M5 D2 M22 R1 M17 I4 M11 D2 M16 I4 M16 I2 M17 I8 M12 R1 M40 I3 M3 I2 M16 I16 M41 R1 M15 D1 M16 D2 M15 I13 M43 R1 M11 I1 M112;p_id=0.330;stop=taa2492 tag2226 tag2426 tga1822
5031404E08	FASTA	match	188	545	1.4e-05	+	.	Target=IF4E3_MOUSE 4 134;Gap=M11 R1 M32 I5 M9 R1 M8 I4 M12 I2 M48;p_id=0.359;stop=taa351 tag429
5031404O12	FASTA	match	2579	2878	0.0042	+	.	Target=OR4X1_HUMAN 2 104;Gap=M17 I1 M11 I3 M34 I1 M3 D2 M33;p_id=0.267;stop=taa2717 taa2834
5031405O07	FASTA	match	2584	2670	2e-06	+	.	Target=NEDD4_MOUSE 40 68;Gap=M29;p_id=0.655;stop=tga2614
5031407D07	FASTA	match	205	3622	1.6e-122	+	.	Target=CENB1_HUMAN 1 741;Gap=M77 D74 R1 M38 D84 R1 M105 R1 M1 D36 M27 D30 R1 M201 D176 R1 M292;p_id=0.606;stop=tag1378 tga1393;splice=257 315 710 1204 1249 1726 1778 1879 2003 2812 2907 3077 3250 3360 3471 3521;intronic_frameshift=435-656 770-1021 1527-1616 2219-2746;intronic_stop=1378 1393
5031407E06	FASTA	match	188	1856	0	+	.	Target=PHF1_MOUSE 1 560;Gap=M349 I4 F1 M207;p_id=0.993;splice=346 428 524 625 774 870 939 1063 1131 1236 1394 1489 1570;alternate_frameshift=1234-1235
5031411C02	FASTA	match	260	1027	5.8e-35	+	.	Target=TAZ_MACMU 1 125;Gap=M36 R1 M1 D52 M58 D79 F1 M30;p_id=0.477;stop=taa466 tga370 tga490 tga508;splice=652;intronic_frameshift=699-937;intronic_stop=466 370 490 508
5031411E02	FASTA	match	273	716	0.002	+	.	Target=GOGA3_MOUSE 934 1086;Gap=M22 I1 M43 I1 M65 I3 M18;p_id=0.261;stop=tag705;splice=325 405 487 596
5031412A07	FASTA	match	27	118	0.0034	+	.	Target=TN13B_MOUSE 135 164;Gap=M21 R1 M1 D1 M8;p_id=0.677
5031412L15	FASTA	match	53	1129	3.2e-176	+	.	Target=ASAHL_HUMAN 2 360;Gap=M359;p_id=0.760;stop=tga1121;splice=255 420 547 638 715 888 951 1018 1047 1125
5031419K07	FASTA	match	1276	1467	0.00084	+	.	Target=STRB2_STRGA 191 263;Gap=M16 I1 M3 I8 M45;p_id=0.329;stop=tag1297 tga1453
5031428M13	FASTA	match	2019	2252	0.0061	+	.	Target=RIMB2_HUMAN 331 411;Gap=M49 I3 M29;p_id=0.296;stop=taa2073 taa2163 taa2226 tga2127 tga2241
5031429C05	FASTA	match	1041	1343	0.0081	+	.	Target=STAT3_HUMAN 584 683;Gap=M33 D3 M20 I1 M24 I1 M21;p_id=0.291;stop=taa1137 taa1203 tag1125 tga1119 tga1194
5031431K21	FASTA	match	3	1544	2e-59	+	.	Target=CT077_HUMAN 4 277;Gap=M128 I10 M29 D89 M6 D161 M101;p_id=0.344;stop=taa699 taa933 taa1113 tag507 tag747 tag855 tag1239 tga531 tga534 tga792 tga1056 tga1221;splice=144 274 381 1368;intronic_stop=699 933 1113 507 855 1239 531 534 792 1056 1221
5031432E20	FASTA	match	911	1096	2e-10	+	.	Target=JAK3_MOUSE 407 471;Gap=M10 I2 M11 F1 M8 R1 M16 D2 M6 I3 M9;p_id=0.597;stop=tag968
5031433E12	FASTA	match	30	1222	5.7e-78	+	.	Target=GCF_HUMAN 42 412;Gap=M21 I5 M5 I4 M4 I2 M105 R1 M24 D38 M201;p_id=0.560;stop=tag387 tga312;splice=260 389 614 712 828 1015 1139
5031434C21	FASTA	match	72	1214	1.9e-197	+	.	Target=SEPP1_MOUSE 1 381;Gap=M381;p_id=0.969;stop=tga246 tga846 tga900 tga1023 tga1059 tga1125 tga1167 tga1173 tga1194 tga1200;splice=274 487 605
5031435B15	FASTA	match	1247	2120	2.9e-56	+	.	Target=FUT3_BOVIN 7 366;Gap=M37 I1 M11 I2 M19 I2 M5 I25 M3 I29 M55 I4 R1 M16 I5 M88 R1 M58;p_id=0.475;stop=tag1517 tag1666
5031436O03	FASTA	match	371	490	0.00021	+	.	Target=JAK3_MOUSE 420 462;Gap=M8 F1 M10 R1 M18 I3 M4;p_id=0.628;stop=tag446 tga458 tga470
5031438A04	FASTA	match	21	1670	1.5e-147	+	.	Target=LSHR_MOUSE 1 701;Gap=M231 I8 R1 M81 I112 M1 I31 F1 M237;p_id=0.785;splice=193 265 340 415 490 568 637 712 873 954;alternate_frameshift=713-712
5031438E12	FASTA	match	151	3014	2.6e-176	+	.	Target=MDR1_RAT 1 976;Gap=M26 D1 M52 R1 M14 I20 M736 I2 M126;p_id=0.907;stop=taa420;splice=215 264 427 619 791 916 1088 1202 1313 1439 1643 1814 1976 2150 2297 2405 2483 2567 2771 2872
5031439J05	FASTA	match	255	3009	0	+	.	Target=DSC2_MOUSE 1 903;Gap=M837 F1 M1 D15 M65;p_id=0.984;stop=taa2806 tga2788;splice=323 408 608 728 884 1029 1196 1331 1517 1774 1917 2142 2379 2504 2765 2811;alternate_frameshift=2765-2766;alternate_stop=2806 2788
5033404E19	FASTA	match	213	924	1.6e-75	+	.	Target=TIP1_HUMAN 1 261;Gap=M20 F1 M1 I20 M102 F1 M36 R1 M32 R1 M10 R1 M11 R1 M13 I3 M13;p_id=0.686;stop=taa258 taa638 tag310 tga222
5033406J01	FASTA	match	635	766	2e-05	+	.	Target=DYH9_HUMAN 1754 1797;Gap=M44;p_id=0.545;stop=tga713
5033423A09	FASTA	match	1	873	1.1e-168	+	.	Target=FYV1_MOUSE 1058 1349;Gap=M57 F1 M7 R1 M9 R1 M9 R1 M8 R1 M202;p_id=0.983;splice=309 410 482 654 833
5033424B07	FASTA	match	177	782	2.3e-99	+	.	Target=CHIO_HUMAN 1 202;Gap=M202;p_id=0.926;stop=tga765;splice=225 264 320 352 466 752
5033426E14	FASTA	match	227	608	0.0023	+	.	Target=POL2_MOUSE 1150 1282;Gap=M35 R1 M6 R1 M4 I1 M10 D2 M14 I6 M57;p_id=0.289;stop=taa504 taa516 taa576 tag233 tag519 tga456
5033428A16	FASTA	match	541	706	0.0065	+	.	Target=TCLB1_MOUSE 29 86;Gap=M4 F1 M22 I3 M29;p_id=0.345;stop=taa620 tga605 tga668 tga689
5033430G19	FASTA	match	2	161	3.3e-10	+	.	Target=POL_GALV 595 647;Gap=M14 F1 M39;p_id=0.547
5131400N11	FASTA	match	1843	2013	4e-10	+	.	Target=JAK3_MOUSE 408 469;Gap=M10 I2 M7 F1 M11 R1 M22 I3 M7;p_id=0.645
5133400J02	FASTA	match	457	856	1.4e-45	+	.	Target=RPGF2_MOUSE 326 459;Gap=M7 I1 M37 D1 M41 R1 M20 R1 M28;p_id=0.733;stop=taa655 taa842 tga750;splice=458
5133401H06	FASTA	match	443	543	1.3e-07	+	.	Target=JAK3_MOUSE 428 461;Gap=M10 R1 M24;p_id=0.676;stop=tga487
5133401N09	FASTA	match	55	538	1.6e-15	+	.	Target=IDNK_ECOLI 7 166;Gap=M49 F1 M1 I15 M31 D17 M41 I1 M22;p_id=0.333;splice=83 114 201;alternate_frameshift=201-202
5230400F13	FASTA	match	3	352	8.5e-61	+	.	Target=M4K2_MOUSE 712 822;Gap=M63 D6 R1 M48;p_id=0.949;splice=33 120 191 264;alternate_frameshift=191-208
5230401L13	FASTA	match	2396	2545	6e-11	+	.	Target=JAK3_MOUSE 411 459;Gap=M5 D1 M11 F1 M11 R1 M22;p_id=0.780
5230401L14	FASTA	match	8	693	4.1e-35	+	.	Target=POL2_MOUSE 1003 1245;Gap=M15 I3 M48 I1 M27 I2 M6 R1 M15 R1 M24 R1 M37 R1 M4 I5 M12 I2 R1 M28 F1 M14;p_id=0.457;stop=taa218 taa316 tag104 tag107 tag119 tag615 tag670 tga257 tga272
5330400M04	FASTA	match	311	1827	0	+	.	Target=CLOCK_MOUSE 1 513;Gap=M116 I7 R1 M390;p_id=0.986;splice=357 417 566 658 726 847 961 1080 1163 1270 1418 1494 1636 1737;alternate_frameshift=658-657
5330403I11	FASTA	match	1078	1212	5e-09	+	.	Target=JAK3_MOUSE 411 455;Gap=M17 F1 M10 R1 M18;p_id=0.756;stop=tag1114 tga1174
5330404D22	FASTA	match	2431	2604	7.9e-06	+	.	Target=LIN1_HUMAN 971 1028;Gap=M58;p_id=0.328;stop=taa2449
5330404E21	FASTA	match	1917	2015	0.0016	+	.	Target=NEDD4_RAT 23 55;Gap=M33;p_id=0.485;stop=taa1986 tga1968
5330404M20	FASTA	match	1856	2173	0.0016	+	.	Target=IPGB_SHIDY 101 207;Gap=M47 I1 M59;p_id=0.243;stop=taa2051 taa2063 taa2072 tga1922 tga2081
5330404O20	FASTA	match	368	517	8.7e-19	+	.	Target=TNIK_MOUSE 1 50;Gap=M50;p_id=0.860;stop=tga506;splice=424
5330405A03	FASTA	match	123	423	1.7e-41	+	.	Target=SYJ2B_HUMAN 1 146;Gap=M22 I46 F1 M78;p_id=0.610;splice=186 282;alternate_frameshift=188-189
5330405C05	FASTA	match	381	557	4.3e-06	+	.	Target=JAK3_MOUSE 409 467;Gap=M12 D3 M39 I3 M5;p_id=0.484;stop=tag447 tga492
5330405D05	FASTA	match	296	433	0.00095	+	.	Target=BIRA_BACSU 25 71;Gap=M16 D1 M14 I2 M15;p_id=0.438;stop=tga404
5330405L11	FASTA	match	374	1471	8.3e-192	+	.	Target=RGS11_MOUSE 76 439;Gap=M118 D2 M246;p_id=0.978;stop=tag731;splice=440 499 576 658 727 757 819 933 1049 1137 1276 1359;alternate_stop=731
5330407A04	FASTA	match	660	968	0.0014	+	.	Target=HAIR_HUMAN 246 336;Gap=M10 D5 M58 D8 M14 I1 M8;p_id=0.308;stop=taa831 tga930
5330407H01	FASTA	match	62	1665	0	+	.	Target=SYTL4_MOUSE 1 674;Gap=M484 R1 M1 I102 M1 I37 M49;p_id=0.794;splice=171 387 497 603 705 781 872 976 1072 1251 1354 1516
5330407H11	FASTA	match	34	745	9.2e-92	+	.	Target=CGRF1_MOUSE 1 193;Gap=M141 F1 M1 D44 M51;p_id=0.802;stop=taa542;splice=137 277;intronic_stop=542
5330407L07	FASTA	match	136	1937	2.1e-93	+	.	Target=LASS4_MOUSE 1 285;Gap=M173 D234 M31 D82 R1 M81;p_id=0.471;stop=taa913 taa1333 taa1932 tag718 tag931 tag994 tag1354 tga817 tga820 tga853 tga886 tga952 tga1111 tga1120;splice=308 426 545 603 1823;intronic_frameshift=1449-1694;intronic_stop=913 1333 718 931 994 1354 817 820 853 886 952 1111 1120
5330408C23	FASTA	match	326	2633	7.9e-97	+	.	Target=ZNF42_HUMAN 1 735;Gap=M17 I1 M10 D2 M229 D33 F1 M478;p_id=0.791;splice=724 908 979 1100 1200;alternate_frameshift=1099-1199
5330409D24	FASTA	match	153	2247	2.7e-66	+	.	Target=KCNQ2_MOUSE 1 274;Gap=M129 D313 F1 M42 D111 M103;p_id=0.390;stop=taa1672 tga1684;splice=448 2115;intronic_frameshift=539-1479;intronic_stop=1672 1684
5330409N07	FASTA	match	1227	1454	0.0043	+	.	Target=POTE2_HUMAN 217 295;Gap=M29 I1 M5 I1 M11 I1 M31;p_id=0.380;stop=taa1401 taa1419 taa1440
5330409N10	FASTA	match	291	4006	0	+	.	Target=DPOG1_MOUSE 1 1240;Gap=M304 R1 M20 I1 F1 M888 R1 M27;p_id=0.991;splice=898 1094 1259 1406 1486 1669 1818 1945 2182 2303 2381 2489 2650 2704 2822 2958 3205 3328 3497 3706 3867;alternate_frameshift=1261-1262
5330410G01	FASTA	match	363	1046	6e-15	+	.	Target=ZFP91_MOUSE 110 339;Gap=M13 I2 M15 D3 M73 D4 M9 I2 M6 I2 M82 I2 M19 I1 M4;p_id=0.274;stop=tga366
5330411C23	FASTA	match	251	424	2.2e-05	+	.	Target=NEDD4_RAT 32 89;Gap=M58;p_id=0.362;stop=taa371 tag323 tga284
5330412G23	FASTA	match	84	443	0.0068	+	.	Target=O10H3_HUMAN 170 294;Gap=M28 D1 M18 I4 M15 D6 M11 I4 M13 I4 M28;p_id=0.273;stop=taa264 tag108 tga381 tga438
5330413D18	FASTA	match	1997	2425	2.9e-11	+	.	Target=JAK3_MOUSE 339 475;Gap=M13 D1 M4 D2 M22 I2 M40 D8 M7 F1 M11 R1 M22 I3 M13;p_id=0.385;stop=taa2102 tga2336
5330414C20	FASTA	match	3	418	7.3e-26	+	.	Target=DYHC_MOUSE 3900 3979;Gap=M54 D59 R1 M26;p_id=0.568;intronic_frameshift=164-340
5330414E11	FASTA	match	1944	2165	1.9e-07	+	.	Target=JAK3_MOUSE 413 494;Gap=M15 F1 M10 R1 M22 I3 M5 I4 M10 I1 M12;p_id=0.512;stop=tag2124 tga2034
5330414M15	FASTA	match	359	715	7e-70	+	.	Target=PTN21_MOUSE 1 119;Gap=M119;p_id=0.983;stop=tga710;splice=538
5330415K23	FASTA	match	110	346	0.008	+	.	Target=SRY_MUSSI 20 96;Gap=M40 D2 M37;p_id=0.291;stop=tag278;splice=240
5330420A22	FASTA	match	774	2680	3.4e-149	+	.	Target=NSMA_MOUSE 18 420;Gap=M57 D83 F1 M32 D36 R1 M30 D73 R1 M28 D41 M256;p_id=0.631;stop=tga1835;splice=869 2044 2149 2303;intronic_frameshift=944-1194 1290-1397 1487-1705;intronic_stop=1835
5330420G13	FASTA	match	1756	2042	1.3e-08	+	.	Target=JAK3_MOUSE 372 470;Gap=M8 D1 M20 I2 M16 I2 M8 F1 M10 R1 M22 R1 M11;p_id=0.520;stop=taa1867
5330421A13	FASTA	match	871	1002	4e-09	+	.	Target=JAK3_MOUSE 407 452;Gap=M11 I2 M7 F1 M11 R1 M15;p_id=0.826
5330423H24	FASTA	match	1	244	2.8e-45	+	.	Target=PCD17_HUMAN 807 890;Gap=M69 I3 F1 M12;p_id=0.952;splice=147 206;alternate_frameshift=207-208
5330424F24	FASTA	match	12	1620	5.6e-65	+	.	Target=SEZ6L_HUMAN 499 1025;Gap=M434 D1 M7 D2 M7 D1 M69 D5 F1 M10;p_id=0.507;splice=31 198 393 532 729 924 1116 1314 1353 1471 1574;alternate_frameshift=1574-1590
5330425C20	FASTA	match	1612	1779	0.0011	+	.	Target=TLM_MOUSE 140 195;Gap=M56;p_id=0.393;stop=tag1618 tag1663 tga1744
5330426F05	FASTA	match	164	307	1.1e-22	+	.	Target=STK38_MOUSE 1 48;Gap=M48;p_id=0.938;stop=taa296
5330426L22	FASTA	match	261	1278	1.3e-115	+	.	Target=CN108_MOUSE 1 491;Gap=M90 I76 F1 M74 I31 M1 I45 M174;p_id=0.688;splice=334 528 753 893 979 1098 1195;alternate_frameshift=530-531
5330428H01	FASTA	match	3130	3282	1.7e-21	+	.	Target=POL2_MOUSE 422 472;Gap=M51;p_id=0.863;stop=taa3145
5330429C15	FASTA	match	1515	1607	7.6e-05	+	.	Target=NEDD4_RAT 35 65;Gap=M31;p_id=0.548;stop=tga1563 tga1599
5330429I08	FASTA	match	4033	4221	1.7e-22	+	.	Target=POL2_MOUSE 610 672;Gap=M63;p_id=0.762;stop=tga4213
5330430B06	FASTA	match	1380	1509	1.8e-10	+	.	Target=POL_JSRV 32 74;Gap=M12 F1 M31;p_id=0.674;stop=tag1395
5330430D13	FASTA	match	14	926	1.7e-54	+	.	Target=RT34_MOUSE 1 219;Gap=M106 D58 R1 M15 D28 R1 M98;p_id=0.715;intronic_frameshift=331-504 549-632
5330430I06	FASTA	match	154	543	0.00028	+	.	Target=TS13_MOUSE 2 115;Gap=M10 I2 M20 D1 M49 D4 M12 D1 M7 D12 M14;p_id=0.326;stop=taa181 tga310 tga391 tga481;intronic_stop=481
5330430O04	FASTA	match	33	1544	8.5e-127	+	.	Target=STCH_HUMAN 1 472;Gap=M250 D32 M222;p_id=0.849;stop=tag813 tag816;splice=57 398 612 780 876;alternate_stop=813 816
5330431B06	FASTA	match	1301	1711	0.0044	+	.	Target=ARGJ_LEPIC 25 161;Gap=M31 D1 M34 I1 M71;p_id=0.246;stop=taa1661 tag1382 tag1550 tag1580 tag1682 tga1388 tga1394 tga1571 tga1583
5330431I21	FASTA	match	212	538	0.009	+	.	Target=RP3A_MOUSE 173 283;Gap=M8 I4 M7 D1 M20 D5 M10 D2 M29 I8 M12 D2 M13;p_id=0.347;stop=taa497 tga359 tga509 tga515;splice=473
5330431N24	FASTA	match	1	609	5.6e-33	+	.	Target=ZCC1_MOUSE 511 693;Gap=M112 D14 M4 D6 M67;p_id=0.429;stop=tga595;splice=128 280
5330432E05	FASTA	match	2112	2623	2.5e-29	+	.	Target=ENV_IPMAE 415 585;Gap=M163 R1 M8;p_id=0.327;stop=tag2618 tga2466 tga2523
5330432J07	FASTA	match	19	637	2.5e-108	+	.	Target=ALG5_MOUSE 1 207;Gap=M79 I1 F1 M127;p_id=0.995;splice=84 254 301 370 463 577;alternate_frameshift=255-256
5330434E23	FASTA	match	207	386	0.0069	+	.	Target=VATA_PLAFA 401 457;Gap=M19 D5 M11 I2 M25;p_id=0.339;stop=taa258 taa288 tga225
5330434N13	FASTA	match	571	717	7.1e-12	+	.	Target=JAK3_MOUSE 411 459;Gap=M17 F1 M10 R1 M22;p_id=0.796
5330435E22	FASTA	match	2077	2196	3.8e-09	+	.	Target=JAK3_MOUSE 420 459;Gap=M8 F1 M10 R1 M22;p_id=0.800
5330435F01	FASTA	match	69	2257	1.2e-209	+	.	Target=CTR4_HUMAN 1 636;Gap=M539 R1 M1 D94 M96;p_id=0.710;stop=tag1760 tag1931 tag1940 tga1721;splice=1050 2081;intronic_stop=1760 1931 1940 1721
5330435O06	FASTA	match	2304	2444	5.6e-06	+	.	Target=NEDD4_MOUSE 24 73;Gap=M12 I3 M35;p_id=0.440;stop=tag2373
5330435P14	FASTA	match	923	1009	2.7e-07	+	.	Target=TN13B_MOUSE 136 163;Gap=M18 D1 M10;p_id=0.759;stop=tga971
5330436F08	FASTA	match	230	544	0.0052	+	.	Target=CREB_ECOLI 108 211;Gap=M51 D3 M8 I9 M7 D1 M9 D3 M11 D3 M9;p_id=0.307;stop=taa395 tga446;splice=298 453
5330436L13	FASTA	match	1980	2315	0.0015	+	.	Target=NLTP_RAT 187 303;Gap=M24 D1 M13 I3 M11 I3 M63;p_id=0.280;stop=taa2028 taa2295 tag2214 tga2103 tga2277
5330437F24	FASTA	match	213	463	6.2e-06	+	.	Target=NEDD4_MOUSE 35 108;Gap=M9 R1 M28 D5 M15 D5 M22;p_id=0.333;stop=taa326 taa338 tag347 tag401 tga287 tga371;intronic_stop=326
5330438J02	FASTA	match	389	562	0.0078	+	.	Target=UL55_HHV2H 13 69;Gap=M31 D2 M12 I1 M13;p_id=0.356;stop=tga485
5330438L17	FASTA	match	513	1726	3.2e-13	+	.	Target=NRF6_CAEEL 336 757;Gap=M5 I2 M13 R1 M39 I1 M32 D2 M35 I7 M40 D2 M16 I1 M22 I1 M11 I1 M32 D1 M11 I4 M28 I7 M11 D2 M4 I1 M13 D1 M85;p_id=0.321;stop=tag537;splice=530 710 813 915 1081 1161 1275 1408 1595
5330438N15	FASTA	match	742	991	2.2e-12	+	.	Target=TLM_MOUSE 145 226;Gap=M30 F1 M25 I1 M5 D2 M21;p_id=0.524;stop=taa799 taa938 taa971 tag778 tag899 tag917 tag935 tga860
5330439H16	FASTA	match	727	882	3.2e-13	+	.	Target=JAK3_MOUSE 420 471;Gap=M7 F1 M11 R1 M34;p_id=0.750
5330439I18	FASTA	match	2368	3188	1.8e-27	+	.	Target=AP3D1_HUMAN 572 691;Gap=M49 D154 R1 M71;p_id=0.387;splice=3116;intronic_frameshift=2514-2975
5330439M20	FASTA	match	95	287	2.2e-07	+	.	Target=NEDD4_RAT 20 85;Gap=M12 I3 M3 F1 M26 D1 M22;p_id=0.433;stop=tag228 tga279
5330439O21	FASTA	match	1130	1332	9.5e-08	+	.	Target=JAK3_MOUSE 419 487;Gap=M9 F1 M7 I2 M1 F1 M50;p_id=0.522
5330440A01	FASTA	match	703	2529	7.2e-25	+	.	Target=ZN516_HUMAN 25 606;Gap=M68 D11 M8 R1 M4 I2 M15 I5 M44 F1 M57 I3 M83 I1 M48 D8 M13 D1 M56 D4 M15 D1 M27 I4 M12 I1 M19 D7 M3 D4 M31 I1 M8 D5 M28 D1 M7 D2 M19;p_id=0.385;stop=tag1080 tga1008;splice=2518
5330440H18	FASTA	match	390	1927	0	+	.	Target=PUS3_MOUSE 1 482;Gap=M126 D31 R1 M356;p_id=0.940;splice=1428;intronic_frameshift=767-859
5330440K08	FASTA	match	2297	2395	8.4e-06	+	.	Target=NEDD4_MOUSE 39 71;Gap=M33;p_id=0.576;stop=tag2330
5430400N05	FASTA	match	358	475	0.0093	+	.	Target=NEDD4_RAT 23 61;Gap=M17 F1 M22;p_id=0.564;stop=tag428
5430403G16	FASTA	match	163	579	2.3e-05	+	.	Target=ZBTB1_HUMAN 570 704;Gap=M73 I1 M8 I1 M14 D2 M19 D4 M19;p_id=0.262;stop=taa166 taa223 taa490
5430405C22	FASTA	match	217	321	0.0028	+	.	Target=NEDD4_MOUSE 34 68;Gap=M35;p_id=0.429;stop=taa307 tag223 tga256
5430407P10	FASTA	match	871	1534	0.0056	+	.	Target=CAC1A_HUMAN 2302 2494;Gap=M7 D1 M19 D4 M8 D2 M49 D3 M4 D19 M7 D1 M72 F1 M2 D2 M4 I4 M17;p_id=0.302;stop=taa1006 tga1012 tga1405
5430411H13	FASTA	match	685	888	3.8e-10	+	.	Target=FXYD3_MOUSE 33 69;Gap=M26 D31 M11;p_id=0.544;stop=taa832;intronic_stop=832
5430413I02	FASTA	match	368	610	0.0049	+	.	Target=COAT_ABMVW 7 87;Gap=M81;p_id=0.235;stop=taa515 tag431 tga512;splice=578
5430414C05	FASTA	match	330	807	2.1e-27	+	.	Target=MSH5_HUMAN 48 216;Gap=M21 I2 M22 I6 M10 F1 M28 I2 M78;p_id=0.556;stop=tag453 tga420 tga441;splice=696
5430417L22	FASTA	match	1399	1551	0.00037	+	.	Target=GLP1R_MOUSE 283 336;Gap=M21 I3 M30;p_id=0.352;stop=taa1447 tag1474 tag1507 tga1471
5430419F19	FASTA	match	1022	1319	3.7e-19	+	.	Target=TLM_MOUSE 222 318;Gap=M60 I4 M12 D6 M10 F1 M11;p_id=0.495;stop=taa1229 taa1247 tag1190 tga1085;intronic_stop=1247
5430420C16	FASTA	match	1066	1182	0.0024	+	.	Target=YTTP_BACSU 92 130;Gap=M39;p_id=0.410;stop=taa1072
5430420N07	FASTA	match	1069	1173	3.4e-14	+	.	Target=CSPG2_RAT 2561 2595;Gap=M35;p_id=0.829;stop=tga1159 tga1168
5430425O19	FASTA	match	137	1783	0	+	.	Target=MERL_RAT 34 580;Gap=M530 D1 M12 D1 M5;p_id=0.969;stop=tga1778;splice=139 265 388 472 541 624 700 835 910 1024 1147 1365 1471 1599
5430429M05	FASTA	match	2	894	2.4e-81	+	.	Target=B2L12_HUMAN 43 335;Gap=M30 R1 M190 D5 M73;p_id=0.785;stop=taa53;splice=118 233 376 463 555 843
5430432N15	FASTA	match	776	1380	2.7e-06	+	.	Target=MYCD_RAT 327 523;Gap=M13 I7 M9 I1 M17 I4 M5 D9 M52 D1 M2 D1 M6 R1 M9 D11 M6 D2 M28 I7 M31;p_id=0.321;stop=tag1168 tag1321 tag1360;splice=949 1144 1369;alternate_stop=1168
5430433E21	FASTA	match	353	505	0.0088	+	.	Target=E1A_ADECG 19 75;Gap=M25 I7 M6 D1 M19;p_id=0.397;stop=tga455
5430437J10	FASTA	match	139	380	3.4e-16	+	.	Target=PSA2_HUMAN 149 230;Gap=M23 I1 M23 R1 M35;p_id=0.585;splice=139
5430440L12	FASTA	match	2	133	2.2e-07	+	.	Target=JAK3_MOUSE 414 459;Gap=M4 I2 M8 F1 M8 R1 M24;p_id=0.739
5530402H04	FASTA	match	2063	2196	0.0014	+	.	Target=BRP14_MOUSE 83 126;Gap=M24 R1 M16 D1 M4;p_id=0.533;stop=tga2075 tga2111
5530601H04	FASTA	match	590	844	0.0034	+	.	Target=POL2_MOUSE 1067 1157;Gap=M12 I1 M19 I1 R1 M13 I1 M6 F1 M21 I6 M4 D3 M7;p_id=0.404;stop=taa623 tag830
5630400A09	FASTA	match	623	1175	0.0085	+	.	Target=KLC8_HUMAN 10 190;Gap=M12 D6 M17 F1 M18 D1 M11 I2 M74 I2 M45;p_id=0.261;stop=tga644
5630400O04	FASTA	match	2391	2558	1.9e-08	+	.	Target=JAK3_MOUSE 420 482;Gap=M10 F1 M8 R1 M22 I3 M4 I4 M12;p_id=0.571;stop=tga2460
5730403G09	FASTA	match	252	1018	1.9e-151	+	.	Target=METL5_MOUSE 1 255;Gap=M224 D1 M1 R1 M30;p_id=0.914;stop=taa968;splice=476 611 782 924
5730403H11	FASTA	match	25	204	1.7e-05	+	.	Target=SN1L2_MOUSE 647 702;Gap=M41 D4 M15;p_id=0.717;stop=tag28
5730403H22	FASTA	match	36	898	5.2e-57	+	.	Target=USE1_HUMAN 58 260;Gap=M72 D1 M14 R1 M1 D84 M116;p_id=0.625;stop=taa413 tga291 tga311 tga335 tga350 tga431;splice=95 248 261 715;intronic_stop=413 311 335 350 431
5730403L04	FASTA	match	4	1539	4e-184	+	.	Target=PCF11_HUMAN 7 517;Gap=M60 R1 M4 D1 M10 F1 M1 I1 M323 D1 M112;p_id=0.922;splice=474 600 789 984
5730405D16	FASTA	match	44	1399	1.3e-86	+	.	Target=MPP10_HUMAN 1 309;Gap=M131 D1 M99 D1 M26 D141 M26 I1 M4 D2 M16 I1 M5;p_id=0.515;stop=taa956 taa962 taa1166 taa1211 tag1097 tag1175 tag1238 tga917;splice=132;intronic_stop=956 962 1166 1211 1097 1175 1238 917
5730406H10	FASTA	match	374	607	0.00058	+	.	Target=HYAL2_MOUSE 355 430;Gap=M20 D2 M5 D2 M8 I4 M35 D2 M4;p_id=0.329;stop=taa458 tga485;splice=470 601
5730406M06	FASTA	match	1586	1915	0.0071	+	.	Target=GCC1_MOUSE 297 407;Gap=M20 D1 M44 I2 M45;p_id=0.277;stop=taa1592 taa1751 taa1886 tag1619 tag1637 tag1652 tag1676 tag1772 tag1799 tag1874 tag1889 tag1895 tga1901
5730407I03	FASTA	match	75	167	7.8e-05	+	.	Target=NEDD4_RAT 35 65;Gap=M31;p_id=0.548;stop=tga159
5730407K03	FASTA	match	182	1077	4.5e-41	+	.	Target=JIP3_MOUSE 6 354;Gap=M101 I40 R1 M68 D2 M6 D2 M6 I1 M22 I3 M14 I2 M16 I2 M5 I6 M57;p_id=0.490;splice=484 555 650 801 1009;alternate_frameshift=484-483
5730408C10	FASTA	match	883	1691	2e-58	+	.	Target=RNF13_CHICK 50 327;Gap=M4 D1 M31 R1 M5 I17 M197 D9 M17 I1 M6;p_id=0.503;stop=taa919;splice=933 1007 1095 1186 1292 1386 1467
5730408K05	FASTA	match	2578	2697	9.6e-11	+	.	Target=JAK3_MOUSE 420 459;Gap=M8 F1 M10 R1 M22;p_id=0.825;stop=tga2647
5730411I06	FASTA	match	123	792	1.8e-22	+	.	Target=DUS1_BACSU 11 233;Gap=M65 F1 M18 I2 M52 D1 M9 I3 M45 D4 M29;p_id=0.320;stop=tga352;splice=215 261 353 414 462 528 599 686
5730411M09	FASTA	match	140	1484	0	+	.	Target=ANM2_MOUSE 1 449;Gap=M401 R1 M33 R1 M15;p_id=0.991;splice=193 319 502 664 829 1005 1135 1272 1444
5730412B04	FASTA	match	2121	2292	4.8e-05	+	.	Target=JAK3_MOUSE 411 457;Gap=M16 F1 M20 D10 M11;p_id=0.526;stop=taa2239;intronic_stop=2239
5730416F02	FASTA	match	17	822	8.8e-110	+	.	Target=CAPG_MOUSE 3 272;Gap=M9 D1 M41 R1 M38 D4 M25 I1 M30 I1 M76 I2 M22 I2 M23;p_id=0.785;stop=tga56 tga223 tga358
5730417B17	FASTA	match	8	454	4e-31	+	.	Target=PCF11_HUMAN 15 163;Gap=M52 R1 M4 D1 M10 F1 M1 I1 M81;p_id=0.893
5730419A02	FASTA	match	86	715	1.1e-61	+	.	Target=MTO1_HUMAN 1 178;Gap=M17 I1 M121 D33 M39;p_id=0.716;stop=tga536 tga593;splice=299;intronic_stop=536 593
5730419I01	FASTA	match	93	1273	7.3e-120	+	.	Target=3BHS7_MOUSE 1 370;Gap=M143 D24 R1 M227;p_id=0.939;splice=258 414 694 857;intronic_frameshift=521-592
5730419M06	FASTA	match	2612	2830	4.7e-32	+	.	Target=GALC_MOUSE 236 307;Gap=M61 D1 M11;p_id=0.767;stop=taa2768 taa2825 tag2813
5730420F06	FASTA	match	127	990	8.8e-158	+	.	Target=GNPI_MESAU 1 288;Gap=M288;p_id=0.840;stop=tga955;splice=250 352 535 720 895
5730422N02	FASTA	match	893	1059	2.1e-08	+	.	Target=JAK3_MOUSE 411 466;Gap=M17 F1 M10 R1 M22 R1 M7;p_id=0.661;stop=tga989
5730424A22	FASTA	match	32	3539	4.7e-69	+	.	Target=NOP56_HUMAN 1 597;Gap=M124 D50 F1 M128 R1 M1 D28 M50 D58 R1 M34 D114 F1 M49 D75 R1 M41 D60 M1 R1 M38 I1 M8 D202 M13 I4 M21 I1 M5 I1 M8 I2 M43 I4 M15 I1 M4;p_id=0.450;stop=taa2389 taa2967 taa3171 taa3180 tag2955 tag3102 tga983 tga2341 tga2356 tga2392 tga2398 tga2676 tga2718 tga2754 tga2901 tga2934 tga3021 tga3033 tga3198;splice=34 124 239 751;intronic_frameshift=403-554 1174-1347 1449-1792 …
5730427C19	FASTA	match	1048	1254	0.0081	+	.	Target=HXADA_BRARE 156 219;Gap=M13 D3 M32 D2 M19;p_id=0.333;stop=taa1090 taa1108 tga1093
5730427P19	FASTA	match	6	1417	0	+	.	Target=IDHP_MOUSE 56 524;Gap=M22 F1 M5 F1 M397 D1 M45;p_id=0.962;splice=173 265 431 592 736 873 1025 1138 1236 1329
5730435C12	FASTA	match	414	766	2.3e-69	+	.	Target=FOXN2_HUMAN 1 118;Gap=M15 R1 M103;p_id=0.949;splice=679
5730435C24	FASTA	match	589	1683	1.1e-129	+	.	Target=QOR_MOUSE 1 332;Gap=M210 D33 M122;p_id=0.910;stop=taa1258 taa1294;splice=699 852 1016 1068 1218 1317 1425 1521;alternate_stop=1258 1294
5730435J12	FASTA	match	218	394	0.0051	+	.	Target=LIN11_CAEEL 91 154;Gap=M10 I3 M29 I2 M20;p_id=0.359;stop=tag260 tag377
5730436G21	FASTA	match	339	431	2.9e-06	+	.	Target=JAK3_MOUSE 422 452;Gap=M6 F1 M10 R1 M15;p_id=0.839;splice=344
5730437N04	FASTA	match	55	312	0.0013	+	.	Target=SC6A4_BOVIN 81 168;Gap=M11 D2 M28 I1 M11 I4 M15 D1 M18;p_id=0.275;stop=taa121 taa196 taa223 tga76 tga211;splice=125 226
5730439E01	FASTA	match	131	340	8.4e-09	+	.	Target=JAK3_MOUSE 411 481;Gap=M16 F1 M11 R1 M22 I1 M21;p_id=0.592;stop=tag167
5730439E10	FASTA	match	1119	2477	1.6e-36	+	.	Target=ACAD9_HUMAN 26 471;Gap=M28 I10 M9 D4 M32 D4 M8 I3 M18 D2 M50 D1 M9 I2 M24 D2 M12 I2 M36 D3 M184 D6 M7 D2 M12;p_id=0.272;stop=tga2397;splice=1126 1253 1331 1470 1578 1677 1744 1830 1902 2057 2174 2284;intronic_stop=2397
5730440C16	FASTA	match	1306	1857	1.3e-13	+	.	Target=NKRF_HUMAN 144 320;Gap=M23 D11 M15 D1 M5 I3 M35 I2 M8 I1 M38 D1 M47;p_id=0.316;stop=taa1852
5730446A07	FASTA	match	2	623	4.3e-39	+	.	Target=PHF14_MOUSE 548 654;Gap=M70 D99 M1 D1 F1 M36;p_id=0.502;stop=taa341 taa356 taa407 taa488 tag293 tag347 tag437 tga227 tga398;intronic_stop=341 356 407 488 293 347 437 227 398
5730446H01	FASTA	match	3	275	0.0031	+	.	Target=EGSA_PYRAB 124 220;Gap=M33 I5 M24 I1 M34;p_id=0.289;stop=tga39;splice=120 183
5730446L12	FASTA	match	53	973	7.8e-16	+	.	Target=TR19L_MACFA 75 384;Gap=M19 D20 M2 D6 M33 I3 M18 I4 M4 I5 M32 D2 M7 I6 M14 D2 M35 D6 M16 D2 M3 I2 M10 I2 M17 I18 M9 I1 M50;p_id=0.282;stop=tga155 tga203 tga269;splice=178 272 500 572 630 867;intronic_stop=155
5730446O03	FASTA	match	6	1997	0	+	.	Target=SYC_MOUSE 73 732;Gap=M20 D4 M640;p_id=0.973;stop=tga39;splice=75 167 256 353 452 602 743 832 954 1067 1196 1326 1430 1528 1718 1787 1869 1950
5730448C09	FASTA	match	96	2815	0	+	.	Target=C1TC_MOUSE 1 935;Gap=M13 I28 R1 M894;p_id=0.967;splice=133 193 247 384 485 622 734 862 960 1134 1271 1318 1426 1501 1604 1681 1822 1891 2003 2143 2185 2286 2464 2572 2725;alternate_frameshift=134-133
5730453D17	FASTA	match	2440	2934	0.0029	+	.	Target=SMRCD_HUMAN 680 845;Gap=M26 I1 M32 D1 M64 D1 M12 I2 M29;p_id=0.250;stop=taa2743 tag2851 tga2920;splice=2526 2640 2706
5730454K04	FASTA	match	60	882	1.7e-31	+	.	Target=PSN2_RAT 318 449;Gap=M4 D1 M36 D141 M2 F1 M90;p_id=0.456;stop=tag390 tga300;splice=726;intronic_stop=390 300
5730458M16	FASTA	match	395	487	0.00025	+	.	Target=NEDD4_RAT 35 65;Gap=M31;p_id=0.548;stop=tga479
5730463C12	FASTA	match	115	1008	1.5e-119	+	.	Target=PNRC1_RAT 1 297;Gap=M62 D1 R1 M20 F1 M215;p_id=0.896;splice=564
5730466C23	FASTA	match	217	831	4.8e-06	+	.	Target=PHT4_PSEPU 2 205;Gap=M12 D2 M20 I1 M29 D1 M40 I1 M101;p_id=0.237;stop=tga226;splice=499
5730470C09	FASTA	match	173	1730	2.3e-109	+	.	Target=SFPQ_HUMAN 217 708;Gap=M34 I1 M7 F1 M3 I4 M312 I1 M9 I1 M9 I1 M16 D3 M8 D5 M8 D14 M13 D2 M12 D12 M31 I3 M7 D2 M12;p_id=0.575;stop=tga194;splice=527 829 925 1122 1207 1316 1374 1544
5730470H14	FASTA	match	177	1865	1.2e-34	+	.	Target=AKAP8_HUMAN 48 671;Gap=M19 I10 M11 I6 M19 I14 M27 I6 M13 I1 M13 I1 M9 D5 M40 I2 M13 I10 M9 I3 M19 D4 M9 D5 M13 I19 M16 D2 M17 D2 M11 D1 M9 D2 M36 D2 M37 D2 M91 D2 M9 I8 M41 I3 M17 I1 M7 I7 M17 D3 M11;p_id=0.294;stop=tag1857;splice=177 213 325 731 930 1042 1190 1290 1421 1517
5730471F10	FASTA	match	108	200	9.9e-05	+	.	Target=NEDD4_RAT 35 65;Gap=M31;p_id=0.548;stop=tga192
5730471H19	FASTA	match	65	1717	8.1e-131	+	.	Target=ENV_MCFF 91 635;Gap=M23 D2 M42 D2 M18 D6 M22 D2 M12 I1 M22 I1 M21 I1 M20 I2 M52 I1 M25 D2 M19 D3 M15 I1 M44 I1 M18 I4 M20 D1 M160;p_id=0.472;stop=taa1691
5730478C12	FASTA	match	20	1932	5.9e-215	+	.	Target=METL2_MOUSE 1 390;Gap=M37 D56 F1 M30 F1 M1 D191 M322;p_id=0.611;stop=taa736 taa889 taa961 tag715 tag760 tga478 tga556 tga622;splice=964 1299 1349 1410 1550 1657 1723;intronic_frameshift=130-299;alternate_stop=736 889 961 715 760 478 556 622
5730478E03	FASTA	match	41	1020	1.6e-158	+	.	Target=IMB3_MOUSE 8 304;Gap=M257 D30 R1 M40;p_id=0.905;splice=109 190 383 486 583 688;intronic_frameshift=811-900
5730478M19	FASTA	match	859	1826	3.8e-19	+	.	Target=DIF1_CAEEL 8 291;Gap=M27 I8 M44 D5 M49 D3 M67 D36 M2 R1 M4 D2 M27 D1 M56;p_id=0.299;stop=tag1480;splice=880 924 996 1182;intronic_stop=1480
5730485F04	FASTA	match	153	392	0.0033	+	.	Target=CNIH2_MOUSE 59 138;Gap=M25 D4 M12 I4 M39;p_id=0.286;stop=tag279
5730489B15	FASTA	match	20	1932	0	+	.	Target=METL2_MOUSE 1 390;Gap=M37 D56 F1 M30 F1 M1 D191 M322;p_id=0.612;stop=taa736 taa889 taa961 tag715 tag760 tga478 tga556 tga622;splice=964 1299 1349 1410 1550 1657 1723;intronic_frameshift=130-299;alternate_stop=736 889 961 715 760 478 556 622
5730493K24	FASTA	match	79	1341	6.4e-127	+	.	Target=ESC_DROME 1 423;Gap=M4 I2 M12 I2 M27 D3 M8 I1 M367;p_id=0.512;stop=taa1336;splice=126 279 372 438 564 646 738 872 978 1137 1211
5730494M04	FASTA	match	211	3343	0	+	.	Target=SMCA5_HUMAN 36 1053;Gap=M35 D8 M14 D5 M946 F1 M1 D11 M16 D2 M6;p_id=0.805;stop=taa3242 tag3269;splice=294 396 563 664 765 945 1101 1233 1302 1412 1639 1761 1914 2047 2196 2316 2427 2541 2664 2797 2916 3129 3271;alternate_stop=3242 3269
5730495A01	FASTA	match	33	1314	1.3e-139	+	.	Target=MUTYH_MOUSE 1 460;Gap=M201 I33 F1 M226;p_id=0.922;splice=144 293 333 407 449 521 635 780 835 1027 1164;alternate_frameshift=635-636
5730495D17	FASTA	match	543	861	6.5e-13	+	.	Target=HIF1N_HUMAN 187 296;Gap=M15 I3 M2 F1 M26 D1 M52 I2 M10;p_id=0.360;stop=tag604;splice=614 786
5730507A09	FASTA	match	656	874	1.2e-08	+	.	Target=CI061_HUMAN 113 185;Gap=M73;p_id=0.397;stop=tga857
5730507E09	FASTA	match	1783	1884	0.00082	+	.	Target=FMN1A_MOUSE 1253 1286;Gap=M34;p_id=0.559;stop=taa1801
5730509A11	FASTA	match	82	432	0.0091	+	.	Target=BAD_RAT 7 122;Gap=M29 D1 M35 D1 M6 D2 M14 I3 M29;p_id=0.300;stop=taa196
5730509C05	FASTA	match	496	636	0.0026	+	.	Target=PANK2_HUMAN 17 67;Gap=M30 I4 M17;p_id=0.392;stop=tag574 tga622
5730511P15	FASTA	match	94	468	3.8e-26	+	.	Target=ZCSL2_MOUSE 1 83;Gap=M36 D42 M47;p_id=0.664;stop=tag256 tag262 tag325 tga283;splice=201 402;alternate_stop=256 262 325 283
5730512F23	FASTA	match	262	659	0.00093	+	.	Target=SSBP4_HUMAN 106 241;Gap=M62 R1 M4 I1 M32 I2 M35;p_id=0.272;stop=taa591 tga543
5730513A04	FASTA	match	103	1365	7e-126	+	.	Target=ESC_DROME 1 423;Gap=M4 I2 M12 I2 M27 D3 M8 I1 M367;p_id=0.512;stop=taa1360;splice=150 303 396 462 588 670 762 896 1002 1161 1235
5730513H21	FASTA	match	2	100	3.6e-05	+	.	Target=NEDD4_RAT 39 71;Gap=M33;p_id=0.485;stop=tag86
5730530A11	FASTA	match	1308	1541	1.7e-05	+	.	Target=HA22K_ARATH 88 170;Gap=M37 I1 M11 I4 M30;p_id=0.301;stop=taa1476
5730533B08	FASTA	match	26	775	9.7e-121	+	.	Target=BPHL_MOUSE 1 255;Gap=M222 I5 M28;p_id=0.898;stop=tga737;splice=132 236 403 557
5730535G19	FASTA	match	76	1144	1.6e-178	+	.	Target=SEPT4_MOUSE 106 479;Gap=M321 I18 F1 M35;p_id=0.917;splice=117 211 298 422 557 675 777 874 1037 1084;alternate_frameshift=1038-1039
5730539D01	FASTA	match	498	1154	1e-14	+	.	Target=MAGG1_HUMAN 53 276;Gap=M35 I4 M31 D1 R1 M19 I2 M11 F1 M11 D1 M30 I1 M24 D1 M19 D1 M12 I2 M23;p_id=0.355;stop=tag585 tag746
5730543E18	FASTA	match	614	1168	2.3e-101	+	.	Target=HTF9C_MOUSE 8 192;Gap=M185;p_id=0.984;stop=tga1163
5730544L10	FASTA	match	2	798	2.7e-158	+	.	Target=TNPO3_HUMAN 718 976;Gap=M127 D6 M109 R1 M6 D2 M6 I1 M10;p_id=0.944;splice=13 130 225 382 568 681 779
5730548O15	FASTA	match	58	1348	0	+	.	Target=SDCG1_MOUSE 1 437;Gap=M411 I7 F1 M19;p_id=0.982;splice=116 185 288 414 563 631 718 792 863 939 1002 1080 1289;alternate_frameshift=1290-1291
5730552G23	FASTA	match	119	340	0.0055	+	.	Target=TCF19_PIG 169 245;Gap=M17 I1 M47 I2 M10;p_id=0.312;stop=tag170
5730555J10	FASTA	match	861	1058	5.6e-11	+	.	Target=JAK3_MOUSE 409 478;Gap=M9 I1 M9 F1 M10 R1 M22 I3 M16;p_id=0.600
5730556B17	FASTA	match	267	1469	3.1e-152	+	.	Target=YLA1_HUMAN 109 509;Gap=M401;p_id=0.731;stop=tag1464;splice=267 441 567 712 836 940 1037 1187 1371
5730557H03	FASTA	match	614	928	0.0035	+	.	Target=HLYU_VIBCH 1 104;Gap=M36 I7 M45 D8 M16;p_id=0.259;stop=taa839 tag653 tag674 tag827
5730564L20	FASTA	match	1753	2061	1.7e-14	+	.	Target=TLM_MOUSE 124 226;Gap=M103;p_id=0.417;stop=taa2011 tag1807 tag1852 tag2029 tga1759 tga1996
5730573L20	FASTA	match	1782	2094	1.5e-22	+	.	Target=INIB_RAT 15 128;Gap=M12 F1 M6 I2 M19 I2 M12 I1 M1 R1 M28 I5 M6 F1 M20;p_id=0.623
5730574D04	FASTA	match	1696	1887	1.7e-09	+	.	Target=JAK3_MOUSE 408 471;Gap=M22 F1 M8 R1 M34;p_id=0.547;stop=tag1741
5730577G12	FASTA	match	227	3367	1.6e-26	+	.	Target=BAT2_HUMAN 1 994;Gap=M37 R1 M21 F1 M40 I7 M6 I9 M9 I3 M10 I2 M18 I4 M15 I2 M41 I1 M13 D14 M6 D10 M14 D2 M10 I3 M3 I4 M36 D3 M30 D1 M40 D4 M10 I1 M10 D5 M4 D6 M14 D1 M7 I1 M12 I1 M42 D6 M48 D12 M25 I2 M31 I4 M12 I3 M6 I5 M4 D1 M11 I1 M25 I1 M7 I4 M3 I5 M50 D2 M2 D1 M23 I1 M29 D12 M8 D10 M6 D15 M16 D4 M31 D1 M12 D2 M14 D8 M5 I1 M22 D1 M18 I3 M70;p_id=0.360;splice=338 516 626 752 973 1056 119…
5730577I03	FASTA	match	1372	1515	1.1e-08	+	.	Target=NEDD4_MOUSE 39 86;Gap=M48;p_id=0.458;stop=taa1429
5730588O03	FASTA	match	14	460	2.4e-75	+	.	Target=AUHM_MOUSE 1 149;Gap=M149;p_id=0.953;stop=tag446 tga449;splice=200 268 356 443
5730589C11	FASTA	match	402	826	0.0089	+	.	Target=PPAF_PHAVU 181 325;Gap=M19 R1 M17 I13 M31 D6 M30 D4 M35;p_id=0.219;stop=tga417 tga447;splice=794
5730591F21	FASTA	match	147	1960	0	+	.	Target=MAOM_MOUSE 1 590;Gap=M495 R1 M1 D15 M94;p_id=0.975;splice=254 388 538 614 776 880 990 1088 1202 1317 1460 1563 1634 1777
5730591J02	FASTA	match	424	631	4.8e-08	+	.	Target=UCR6_MOUSE 30 99;Gap=M12 R1 M12 R1 M8 I4 M21 D4 M13;p_id=0.500;stop=taa518 tag448 tag578 tga433 tga497;splice=424 585
5730598B06	FASTA	match	253	993	1.4e-116	+	.	Target=PHF16_HUMAN 1 246;Gap=M231 D1 M15;p_id=0.798;stop=tag982;splice=298 378 536 727
5730599I05	FASTA	match	5	193	0.0099	+	.	Target=JAK3_MOUSE 412 470;Gap=M16 F1 M10 R1 M12 D2 M14 D2 M7;p_id=0.556;stop=tga92
5730599K07	FASTA	match	473	2144	5.4e-25	+	.	Target=LZTS1_MOUSE 47 578;Gap=M14 D2 M6 D3 M27 D3 M4 D6 M21 I1 M14 I3 M29 D11 M48 D8 M22 I1 M11 D6 M3 I2 M4 I1 M53 D2 M150 I2 M7 I7 M6 F1 M24 D1 M72;p_id=0.366;splice=718 1573 1933
5730599L16	FASTA	match	379	1433	7.5e-110	+	.	Target=AFAD_RAT 1256 1609;Gap=M175 I1 M84 I1 R1 M93;p_id=0.867;stop=taa394 tag1006 tga436 tga715;splice=444
5830401I21	FASTA	match	1336	2063	2.7e-62	+	.	Target=CBP_MOUSE 1577 1725;Gap=M55 D94 R1 M94;p_id=0.609;intronic_frameshift=1500-1781
5830401L18	FASTA	match	1662	1829	2e-10	+	.	Target=JAK3_MOUSE 410 471;Gap=M17 F1 M11 R1 M21 I6 M7;p_id=0.645
5830401O07	FASTA	match	172	813	3.6e-117	+	.	Target=ENP6_HUMAN 24 237;Gap=M214;p_id=0.860;stop=tga181;splice=478 555 699 775
5830401P05	FASTA	match	1144	1262	1.7e-05	+	.	Target=NEDD4_MOUSE 32 71;Gap=M26 R1 M14;p_id=0.600
5830402J09	FASTA	match	2780	2947	0.0052	+	.	Target=PLS3_MOUSE 155 211;Gap=M6 I2 M33 D1 M16;p_id=0.397;stop=taa2906 tag2804 tag2822 tga2912
5830403E09	FASTA	match	1690	1873	1.5e-07	+	.	Target=PP4RL_HUMAN 292 352;Gap=M52 F1 M9;p_id=0.475
5830403O17	FASTA	match	47	290	0.00038	+	.	Target=TBB2_HOMAM 97 178;Gap=M22 F1 M28 I1 M31;p_id=0.329;splice=49 167
5830404E19	FASTA	match	2773	2889	2.1e-06	+	.	Target=BRP14_MOUSE 81 120;Gap=M14 I1 M25;p_id=0.525;stop=taa2833 tag2776 tga2824
5830404N03	FASTA	match	1968	2173	5.6e-05	+	.	Target=DTN1_CAEEL 262 331;Gap=M7 I1 M40 R1 M22;p_id=0.314;stop=tga2123;splice=2061
5830405M20	FASTA	match	1393	1593	1e-16	+	.	Target=RS6_MOUSE 23 91;Gap=M19 R1 M28 I2 F1 M20;p_id=0.710
5830406N04	FASTA	match	1748	1975	3.4e-09	+	.	Target=RS13_XENLA 68 150;Gap=M27 I6 M18 I1 M1 F1 M16 R1 M14;p_id=0.602;stop=tga1805
5830406O05	FASTA	match	130	2264	0	+	.	Target=UTRO_HUMAN 27 727;Gap=M21 D11 R1 M680;p_id=0.912;splice=130 224 317 395 488 661 777 938 1142 1324 1475 1595 1697 1805 1985 2155;alternate_frameshift=192-224
5830407B06	FASTA	match	908	1054	7.8e-08	+	.	Target=JAK3_MOUSE 409 459;Gap=M9 I2 M40;p_id=0.569;stop=tag959
5830407E15	FASTA	match	409	588	1.8e-09	+	.	Target=JAK3_MOUSE 412 475;Gap=M6 I1 M11 F1 M8 R1 M22 I3 M13;p_id=0.625;stop=taa505 tag454
5830408F18	FASTA	match	1001	1783	2.5e-94	+	.	Target=POL2_MOUSE 6 270;Gap=M46 I4 F1 M10 F1 M77 I1 M1 F1 M55 I1 M38 D1 M32;p_id=0.680;stop=taa1402 taa1514 tag1673 tag1742 tga1094 tga1124 tga1637
5830408J16	FASTA	match	60	159	0.00085	+	.	Target=CD69_HUMAN 130 162;Gap=M18 F1 M15;p_id=0.455
5830408L17	FASTA	match	364	2123	0	+	.	Target=NFT5_MOUSE 2 549;Gap=M23 D18 M42 D21 R1 M483;p_id=0.928;splice=433 487 613 675 1234 1427 1618 1791 1926 1979;alternate_frameshift=612-674
5830412B02	FASTA	match	128	2043	1.5e-74	+	.	Target=ALS2_MOUSE 946 1650;Gap=M17 I4 M49 I2 M119 I1 M134 I2 M21 D2 M11 R1 M1 I22 M20 I16 M61 D1 M9 I17 M9 I4 M63 I1 M122;p_id=0.363;stop=tga1255;splice=174 241 438 504 603 765 877 955 1086 1260 1418 1484 1658 1701 1763 1913 2010
5830412G04	FASTA	match	3	5190	0	+	.	Target=CE152_HUMAN 89 1022;Gap=M9 I1 M8 D1 M391 I2 M22 I1 M142 D35 M3 D763 M1 D3 F1 M57 I3 M294;p_id=0.386;stop=taa2286 taa2340 taa2352 taa2409 taa2667 taa2763 taa2988 taa3207 taa3417 taa3423 taa3492 taa3771 taa3783 taa3795 taa3861 taa3960 taa4047 taa4080 tag2169 tag2346 tag2568 tag2820 tag3123 tag3243 tag3327 tag3363 tag3531 tag3675 tag4059 tag4086 tga2022 tga2043 tga2103 tga2196 tga2592 tga2610…
5830412P11	FASTA	match	13	117	0.0039	+	.	Target=GAW2_HUMAN 37 71;Gap=M35;p_id=0.486;stop=taa25
5830415O15	FASTA	match	1	1496	1.6e-98	+	.	Target=ZN295_HUMAN 369 1067;Gap=M82 D3 M83 I92 R1 M1 I109 M93 I2 M237;p_id=0.208;stop=taa696 taa1413 tag837 tag975 tag1443 tga507 tga600 tga612 tga756 tga786 tga864 tga870 tga891 tga969 tga1029 tga1320 tga1479;splice=508
5830417J20	FASTA	match	161	3058	0	+	.	Target=OPA1_MOUSE 1 941;Gap=M186 D18 M486 D7 M269;p_id=0.972;stop=taa2237;splice=192 511 608 716 770 838 892 997 1084 1198 1279 1354 1426 1526 1657 1730 1803 1919 1984 2061 2248 2401 2510 2590 2731 2848 2942;alternate_stop=2237
5830418H13	FASTA	match	1211	1321	0.0075	+	.	Target=SODC2_MESCR 31 67;Gap=M13 D1 M12 I1 M11;p_id=0.500;stop=tga1214
5830419C13	FASTA	match	145	1983	3.3e-160	+	.	Target=SH3K1_HUMAN 55 666;Gap=M408 D44 M36 I43 M125;p_id=0.812;stop=taa1435;splice=268 372 502 708 784 879 987 1039 1120 1280 1366 1498 1608 1877 1941;alternate_stop=1435
5830419P18	FASTA	match	1557	2030	0.0035	+	.	Target=TSC2_SCHPO 513 661;Gap=M9 D6 M48 D3 M12 I2 M18 D1 M20 D1 M40;p_id=0.244;stop=taa1761 taa1845 taa1923 tag1785 tag1833 tag1983 tag2019 tga1662 tga1770 tga1830 tga1959
5830420C15	FASTA	match	94	1073	2.4e-71	+	.	Target=IMMT_MOUSE 1 238;Gap=M137 I11 M37 D102 R1 M42 I2 M9;p_id=0.618;stop=taa1023 tag1062;splice=138 212 402 511;intronic_frameshift=615-920
5830420F20	FASTA	match	1655	1780	3.9e-07	+	.	Target=NEDD4_RAT 20 64;Gap=M12 I3 M30;p_id=0.533;stop=taa1766
5830426B14	FASTA	match	1050	1976	3.6e-33	+	.	Target=MCM2_MOUSE 362 476;Gap=M51 D194 M64;p_id=0.350;stop=taa1524 taa1575 tag1215 tag1359 tag1734 tga1293 tga1356 tga1578 tga1761;intronic_stop=1524 1575 1215 1359 1734 1293 1356 1578 1761
5830426D21	FASTA	match	2418	2798	2.6e-14	+	.	Target=RL17_RAT 19 162;Gap=M64 I2 M11 I4 M18 I1 M7 F1 M5 I9 M14 I1 M1 R1 M7;p_id=0.458;stop=tag2484 tag2544 tag2586 tag2592
5830426E18	FASTA	match	685	1050	7.8e-46	+	.	Target=GAG_IPHA 1 123;Gap=M79 I1 R1 M34 F1 M9;p_id=0.732;stop=tga945
5830426K05	FASTA	match	557	715	7.2e-08	+	.	Target=NEDD4_MOUSE 20 68;Gap=M13 D4 M36;p_id=0.472;stop=taa701 tga575
5830426N11	FASTA	match	999	1099	1.5e-08	+	.	Target=KI21A_MOUSE 173 206;Gap=M8 R1 M26;p_id=0.882
5830427G09	FASTA	match	2	1340	9.6e-111	+	.	Target=ITA2B_MOUSE 723 1025;Gap=M60 D71 R1 M194 D73 R1 M49;p_id=0.655;splice=19 99 492 636 756 873;intronic_frameshift=181-393 975-1193
5830428I12	FASTA	match	1481	2017	5.4e-92	+	.	Target=CLN5_HUMAN 230 408;Gap=M179;p_id=0.726;stop=taa1499
5830428K18	FASTA	match	834	913	8.5e-06	+	.	Target=JAK3_MOUSE 433 459;Gap=M5 R1 M22;p_id=0.889
5830429A22	FASTA	match	966	1172	5.1e-10	+	.	Target=JAK3_MOUSE 411 481;Gap=M17 F1 M10 R1 M39 I2 M3;p_id=0.577;stop=tga1062 tga1167
5830429P19	FASTA	match	11	473	4e-42	+	.	Target=MYG1_MOUSE 1 109;Gap=M71 D45 F1 M38;p_id=0.708;intronic_frameshift=223-359
5830431A10	FASTA	match	143	638	4e-19	+	.	Target=SCP3_MESAU 68 233;Gap=M67 I3 M2 F1 M11 D2 M83;p_id=0.315;stop=taa167 taa393 tag182
5830431C24	FASTA	match	561	1462	8.4e-79	+	.	Target=HA1L_MOUSE 25 341;Gap=M44 I3 M89 I8 M6 R1 M7 I1 M131 I2 M17 I2 M7;p_id=0.546;splice=822 1070 1346 1451
5830431D24	FASTA	match	9	873	5.7e-116	+	.	Target=DCXR_MOUSE 1 245;Gap=M210 D43 F1 M35;p_id=0.851;splice=60 158 313 356 456 521;intronic_frameshift=638-768
5830431H03	FASTA	match	2301	2853	7.1e-56	+	.	Target=ENV_IPMAE 397 585;Gap=M97 I3 M30 F1 M51 I2 M6;p_id=0.534;stop=tga2430 tga2740
5830432F11	FASTA	match	194	486	1e-12	+	.	Target=JAK3_MOUSE 378 476;Gap=M8 I6 M7 D5 M28 F1 M11 R1 M22 R1 M17;p_id=0.548;stop=taa245 taa272 tag469 tga251;intronic_stop=245 251
5830432M07	FASTA	match	1698	2426	1.7e-31	+	.	Target=HMMR_MOUSE 235 350;Gap=M66 D127 M50;p_id=0.457;stop=taa1713 taa1965 taa1977 taa2148 taa2157 tag1935 tag2193 tga2070 tga2073 tga2151 tga2244;intronic_stop=1965 1977 2148 2157 1935 2193 2070 2073 2151 2244
5830434F19	FASTA	match	1144	1238	1.2e-10	+	.	Target=JAK3_MOUSE 428 459;Gap=M10 R1 M22;p_id=0.875
5830434M11	FASTA	match	1060	2581	1.4e-71	+	.	Target=CLK4_MOUSE 122 350;Gap=M37 D128 M1 D2 F1 M116 D64 M1 R1 M31 D84 F1 M43;p_id=0.442;stop=taa1249 taa1327 taa1489 taa1516 taa2000 tag1447 tag1534 tag2102 tga1417 tga1432 tga1504 tga1925 tga2006;splice=1629 1746;intronic_frameshift=2199-2452;intronic_stop=1249 1327 1489 1516 2000 1447 1534 2102 1417 1432 1504 1925 2006
5830435H02	FASTA	match	848	1003	4.3e-08	+	.	Target=JAK3_MOUSE 402 452;Gap=M18 D1 M8 F1 M10 R1 M15;p_id=0.615
5830435P20	FASTA	match	231	2945	0	+	.	Target=ZO3_MOUSE 1 906;Gap=M450 R1 M3 R1 M6 R1 M447;p_id=0.996;splice=278 388 491 819 923 1083 1192 1254 1321 1478 1587 1834 2049 2145 2216 2427 2528 2795 2842;alternate_frameshift=1588-1587
5830436I19	FASTA	match	627	718	0.0074	+	.	Target=JAK3_MOUSE 429 459;Gap=M9 R1 M22;p_id=0.645;stop=tga639
5830436L10	FASTA	match	126	722	6.9e-12	+	.	Target=IASPP_HUMAN 148 356;Gap=M32 I2 M11 D6 M7 D1 M6 I4 M93 I1 M10 I2 M12 I8 M21;p_id=0.287;stop=tga138 tga147;splice=312 416 620
5830436M18	FASTA	match	1013	1312	0.0072	+	.	Target=PYRB_HELPY 178 282;Gap=M23 I1 M6 I2 M43 I2 M28;p_id=0.314;stop=tag1049 tag1292 tga1094
5830437F05	FASTA	match	2095	2217	8.4e-09	+	.	Target=JAK3_MOUSE 419 459;Gap=M8 F1 M11 R1 M22;p_id=0.780;stop=tga2167
5830443G21	FASTA	match	1120	1263	0.0013	+	.	Target=NEDD4_MOUSE 40 87;Gap=M48;p_id=0.375;stop=taa1234
5830444B04	FASTA	match	561	716	1.9e-08	+	.	Target=JAK3_MOUSE 412 463;Gap=M15 F1 M11 R1 M26;p_id=0.615;stop=tga654
5830444F13	FASTA	match	1670	2375	0.008	+	.	Target=RRPP_PI1HD 65 293;Gap=M28 D2 M1 F1 M26 D1 M9 I1 M21 D6 M26 D1 M5 D2 M25 I2 M17 I5 M41 D2 M22;p_id=0.226;stop=tga1676
5830444H09	FASTA	match	1662	1829	1.5e-10	+	.	Target=JAK3_MOUSE 410 471;Gap=M17 F1 M11 R1 M21 I6 M7;p_id=0.645
5830445A10	FASTA	match	992	1195	9.1e-12	+	.	Target=JAK3_MOUSE 413 478;Gap=M14 F1 M11 R1 M24 D2 M17;p_id=0.588;stop=taa1166
5830448K13	FASTA	match	128	220	1.1e-05	+	.	Target=NEDD4_RAT 35 65;Gap=M31;p_id=0.581;stop=tga212
5830449H02	FASTA	match	1696	2070	0.0092	+	.	Target=DPOL_HPBVP 190 308;Gap=M14 D7 M16 I1 M88;p_id=0.302;stop=tga1699 tga2026;splice=1717 2047
5830450B03	FASTA	match	1	107	1.7e-09	+	.	Target=JAK3_MOUSE 421 459;Gap=M5 I3 M9 R1 M22;p_id=0.769
5830450O22	FASTA	match	604	797	1.5e-11	+	.	Target=JAK3_MOUSE 409 469;Gap=M10 D2 M8 F1 M11 R1 M22 R1 M6 D2 M4;p_id=0.692;stop=tga712
5830452A06	FASTA	match	389	885	6.8e-17	+	.	Target=PCX1_MOUSE 305 377;Gap=M37 R1 M1 D93 M35;p_id=0.422;stop=taa664 taa751 taa775 tag550 tag571 tga649 tga721;intronic_stop=664 751 775 550 571 649 721
5830452A07	FASTA	match	1764	2133	2.9e-10	+	.	Target=GAK18_HUMAN 356 478;Gap=M62 R1 M14 I2 M8 R1 M5 I1 M25 D4 M6;p_id=0.354;stop=taa1794 taa2110 tga1976
5830452K04	FASTA	match	1276	2137	3e-16	+	.	Target=RNF13_CHICK 65 234;Gap=M43 D33 R1 M59 R1 M1 D49 M31 D27 M4 D9 M32;p_id=0.323;stop=taa2012 tag2039 tga1748 tga1943;splice=1590;intronic_frameshift=1404-1502;intronic_stop=2039 1748 1943
5830453B01	FASTA	match	2254	2393	2.2e-06	+	.	Target=JAK3_MOUSE 412 458;Gap=M26 R1 M21;p_id=0.596
5830454P10	FASTA	match	737	868	8.8e-12	+	.	Target=S38A3_HUMAN 64 107;Gap=M44;p_id=0.750;stop=taa848
5830455M13	FASTA	match	166	630	5.2e-14	+	.	Target=HUNB_DROVI 252 409;Gap=M32 I1 M84 I1 M5 I5 M11 D4 M19;p_id=0.296;stop=tag568
5830459C16	FASTA	match	45	558	2.6e-19	+	.	Target=BIRC5_MOUSE 1 74;Gap=M37 D97 F1 M37;p_id=0.427;intronic_frameshift=155-447
5830461I06	FASTA	match	419	964	3.9e-77	+	.	Target=GMIP_MOUSE 823 972;Gap=M24 D32 M126;p_id=0.819;stop=tga563;intronic_stop=563
5830462N02	FASTA	match	3	104	9.7e-11	+	.	Target=UBE3A_HUMAN 514 547;Gap=M34;p_id=0.794;stop=taa99
5830462O20	FASTA	match	246	3182	4.7e-125	+	.	Target=SMOO_HUMAN 1 918;Gap=M318 I1 M41 R1 M18 D1 M6 F1 M8 I2 M307 D5 M14 D3 M153 D55 M50;p_id=0.766;stop=taa3009;splice=296 445 539 618 716 1037 1110 1182 1698 1871 2024 2100 2265 2328 2422 2596 2714 2866 3031;alternate_stop=3009
5830463N16	FASTA	match	1205	1360	1.9e-10	+	.	Target=JAK3_MOUSE 413 467;Gap=M15 F1 M10 R1 M22 I3 M5;p_id=0.691;stop=tga1295
5830466A20	FASTA	match	1421	1549	5.5e-11	+	.	Target=JAK3_MOUSE 413 458;Gap=M4 I3 M7 F1 M11 R1 M21;p_id=0.804
5830466M23	FASTA	match	101	2278	0	+	.	Target=EDEM1_MOUSE 1 653;Gap=M523 D73 M130;p_id=0.895;stop=taa1760 tga1718 tga1784;splice=594 667 771 943 1127 1302 1423 1594 1887 1984 2188;alternate_stop=1760 1718 1784
5830467E05	FASTA	match	1130	1302	0.00027	+	.	Target=JAK3_MOUSE 422 474;Gap=M17 R1 M21 D5 M15;p_id=0.431
5830467E07	FASTA	match	936	1088	2.3e-10	+	.	Target=JAK3_MOUSE 409 459;Gap=M19 F1 M10 R1 M22;p_id=0.686
5830468N02	FASTA	match	521	883	0.00026	+	.	Target=TLM_MOUSE 175 301;Gap=M20 I5 M53 I3 M13 D2 M33;p_id=0.333;stop=taa812 tag554 tag632 tga575 tga728 tga866
5830469F23	FASTA	match	9	107	1.9e-08	+	.	Target=JAK3_MOUSE 427 459;Gap=M11 R1 M10 F1 M12;p_id=0.879
5830469K14	FASTA	match	934	1053	1.3e-17	+	.	Target=PPT1_MOUSE 143 182;Gap=M40;p_id=0.925;stop=tga1045
5830469K17	FASTA	match	1184	1924	2.5e-157	+	.	Target=CYH4_MOUSE 49 295;Gap=M247;p_id=0.976;stop=tga1187;splice=1273 1392 1473 1586 1735 1847
5830469L18	FASTA	match	2265	2452	1.4e-07	+	.	Target=NEDD4_MOUSE 24 89;Gap=M12 I3 M33 R1 M18;p_id=0.439;stop=tga2417
5830471F14	FASTA	match	769	2544	1e-38	+	.	Target=AKAP8_HUMAN 31 354;Gap=M93 D133 M92 I1 M68 D121 M3 D11 M59 D4 M8;p_id=0.437;stop=taa1369 taa1423 taa1990 tag1120 tag1258 tag1282 tag1375 tag2134 tag2203 tag2329 tga1051 tga1183 tga1318 tga2107;splice=2461;intronic_stop=1369 1423 1990 1120 1258 1282 1375 2134 2203 2329 1051 1183 1318 2107
5830471N18	FASTA	match	52	688	3.3e-96	+	.	Target=NVL_MOUSE 1 214;Gap=M43 I2 F1 M169;p_id=0.991;splice=108 182 230 327 385 658;alternate_frameshift=180-181
5830471O09	FASTA	match	1	135	8.1e-09	+	.	Target=JAK3_MOUSE 415 459;Gap=M13 F1 M10 R1 M22;p_id=0.756;stop=tga85
5830472E05	FASTA	match	52	2127	1.5e-60	+	.	Target=GMIP_MOUSE 126 756;Gap=M51 D1 M7 D29 M48 D1 M16 D1 M3 D4 M114 D4 M14 D4 M2 D1 M14 I2 M10 I4 M32 I1 M17 D18 M16 I3 M33 D1 M135 D1 M6 D7 M13 D2 M53 I4 M7 D1 M26;p_id=0.368;stop=tag313 tga241;splice=117 396 585 723 914 1039 1117 1222 1395 1584 1722 1949;intronic_stop=313 241
5830472O16	FASTA	match	171	2139	0	+	.	Target=SGPL1_MOUSE 1 569;Gap=M481 D87 F1 M88;p_id=0.867;splice=197 363 431 579 656 785 874 980 1079 1229 1468 1615 1998;alternate_frameshift=1613-1875
5830473M12	FASTA	match	450	1181	8.1e-22	+	.	Target=BIRC6_HUMAN 4569 4825;Gap=M79 I3 M5 I1 M14 I1 M16 I4 M31 D3 M24 I1 M19 D1 M28 I7 M24;p_id=0.330;stop=tag1158;splice=485 673 785 898 989
5830475A02	FASTA	match	1750	1845	0.00019	+	.	Target=NEDD4_MOUSE 39 70;Gap=M32;p_id=0.531;stop=tga1807
5830477B14	FASTA	match	1880	1975	0.0074	+	.	Target=KKCC1_MOUSE 464 496;Gap=M28 I1 M4;p_id=0.515;stop=taa1901
5830477L12	FASTA	match	1336	1970	5.3e-27	+	.	Target=BGAL_FELCA 10 153;Gap=M10 I5 M58 D73 R1 M71;p_id=0.410;splice=1374 1910;intronic_frameshift=1539-1757
5830487G04	FASTA	match	512	630	6.7e-08	+	.	Target=FMN1A_MOUSE 1248 1287;Gap=M31 R1 M9;p_id=0.700;stop=tga521
5830487I06	FASTA	match	1955	3243	1.8e-148	+	.	Target=NOL4_HUMAN 1 525;Gap=M298 I64 M67 I31 R1 M65;p_id=0.764;splice=2026 2138 2251 2384 2668 2848 2962 3049;alternate_frameshift=3049-3048
5830487K18	FASTA	match	17	183	0.0015	+	.	Target=JAK3_MOUSE 414 470;Gap=M13 F1 M5 D2 M11 F1 M1 I1 M15 I3 M8;p_id=0.576
5830488D21	FASTA	match	120	1092	5.1e-94	+	.	Target=SAFB2_MOUSE 1 543;Gap=M177 D1 F1 M29 I220 M117;p_id=0.390;stop=taa766 tga955 tga1027;splice=290 378 443 651 714 742 792 893 1043;alternate_frameshift=650-654
5830490A04	FASTA	match	1023	1130	2.4e-08	+	.	Target=NEDD4_MOUSE 39 74;Gap=M36;p_id=0.583;stop=tag1119
5830492N08	FASTA	match	2805	3009	0.0064	+	.	Target=ADA18_RAT 251 325;Gap=M26 F1 M1 I7 M41;p_id=0.333;stop=taa2977 tga2887
5830495C16	FASTA	match	192	1431	5.1e-181	+	.	Target=B2L13_MOUSE 1 435;Gap=M16 I22 F1 M397;p_id=0.943;splice=238 346 503 573 717;alternate_frameshift=239-240
5830495G17	FASTA	match	1780	1869	1.1e-06	+	.	Target=NEDD4_MOUSE 39 68;Gap=M30;p_id=0.633;stop=tag1843
5830498L23	FASTA	match	880	3150	7e-174	+	.	Target=TAXG_MOUSE 32 499;Gap=M297 D289 M171;p_id=0.616;stop=taa1822 taa2008 taa2380 taa2422 taa2428 taa2458 taa2497 tag886 tag1849 tag1957 tag2065 tag2116 tag2227 tag2257 tag2605 tag2635 tga1846 tga1909 tga1987 tga2017 tga2341 tga2461 tga2545 tga2572;splice=1192 1284 1455 1650 2712 2805 2901;intronic_stop=1822 2008 2380 2422 2428 2458 2497 1849 1957 2065 2116 2227 2257 2605 2635 1846 1909 1987 20…
5830499B02	FASTA	match	14	193	1.1e-24	+	.	Target=GP21_RAT 1 60;Gap=M60;p_id=0.883;stop=tga182
5830499F09	FASTA	match	2050	2341	2.5e-13	+	.	Target=POL2_MOUSE 1146 1243;Gap=M36 I1 M3 F1 M16 D1 M1 F1 M13 R1 M14 I1 M13;p_id=0.495;stop=tga2276
5832415I18	FASTA	match	2834	3166	1e-06	+	.	Target=NEDD4_RAT 35 127;Gap=M34 D4 M14 D4 M11 D5 M11 D1 M7 D4 M16;p_id=0.342;stop=taa2954 tga3005 tga3125
5832415J16	FASTA	match	70	276	3.2e-36	+	.	Target=DOCK2_HUMAN 930 998;Gap=M69;p_id=0.913;stop=tag79;splice=180
5832417J02	FASTA	match	2152	3172	1.4e-85	+	.	Target=POL2_MOUSE 1 355;Gap=M110 D1 M11 I5 M46 D1 M14 I1 F1 M42 I6 M2 F1 M2 D2 M11 R1 M15 I5 M17 I2 F1 M59 R1 M7;p_id=0.643;stop=taa2338 taa2822 tag2296 tag2629 tga2290
5832418A03	FASTA	match	698	1186	4.9e-11	+	.	Target=MIME_MOUSE 102 263;Gap=M59 I3 M20 D4 M80;p_id=0.283;stop=tag722;splice=910 1026
5832421J20	FASTA	match	2232	2330	1.2e-06	+	.	Target=NEDD4_MOUSE 39 71;Gap=M33;p_id=0.545;stop=tag2247 tga2280
5832429K11	FASTA	match	1605	1896	2.8e-37	+	.	Target=TLM_MOUSE 222 317;Gap=M69 D1 M1 F1 M26;p_id=0.753;stop=tag1650
5832442B03	FASTA	match	3	273	5.7e-43	+	.	Target=GP137_HUMAN 561 650;Gap=M16 F1 M74;p_id=0.922;splice=63 164 228
5832443G15	FASTA	match	3481	3628	2e-12	+	.	Target=JAK3_MOUSE 409 459;Gap=M9 I2 M8 F1 M32;p_id=0.686
5832444D24	FASTA	match	1653	1814	5e-07	+	.	Target=NEDD4_MOUSE 18 71;Gap=M54;p_id=0.444;stop=tga1749
5832448C19	FASTA	match	3159	3388	0.0014	+	.	Target=TN13B_MOUSE 132 190;Gap=M23 R1 M2 D1 M7 D3 M10 D14 M17;p_id=0.377;stop=taa3296 taa3341 tga3257;intronic_stop=3296
5930400G18	FASTA	match	887	1378	0.0033	+	.	Target=SYC_CANBF 30 191;Gap=M35 D6 M30 D9 M16 I10 M8 I2 M8 I1 M52;p_id=0.243;stop=taa1007 taa1208 tag917 tag1343 tga1001 tga1124 tga1346;intronic_stop=1007 1001 1124
5930400O15	FASTA	match	423	1169	1e-123	+	.	Target=CHODL_MOUSE 1 252;Gap=M245 I3 M4;p_id=0.980;stop=taa1161;splice=501 811 969 1056
5930401C08	FASTA	match	598	2884	4.1e-115	+	.	Target=CPT1C_MOUSE 311 673;Gap=M6 I3 M66 D35 R1 M191 D165 M44 D203 R1 M53;p_id=0.462;stop=tag1605 tag1617 tag1752 tag1953 tga1776;splice=1102 1208 1325;intronic_frameshift=813-917 2117-2725;intronic_stop=1605 1617 1752 1953 1776
5930402K09	FASTA	match	9	760	2.2e-77	+	.	Target=TF3C1_MOUSE 728 923;Gap=M56 D55 R1 M140;p_id=0.781;splice=611;intronic_frameshift=176-340
5930403B08	FASTA	match	104	1718	6.7e-103	+	.	Target=ZN306_HUMAN 1 539;Gap=M33 I1 M5 D3 M5 D3 M140 I6 M344 F1 M5;p_id=0.719;splice=520 668 733 857
5930405F01	FASTA	match	1231	1353	1.7e-07	+	.	Target=NEDD4_RAT 20 63;Gap=M12 I3 M29;p_id=0.523;stop=tag1330
5930406H20	FASTA	match	353	2952	0	+	.	Target=ZN295_HUMAN 1 1067;Gap=M450 D3 M84 R1 M1 I187 M1 I14 M91 I2 M237;p_id=0.426;stop=taa2152 taa2869 tag2293 tag2431 tag2899 tga1963 tga2056 tga2068 tga2212 tga2242 tga2320 tga2326 tga2347 tga2425 tga2485 tga2776 tga2935;splice=1964;alternate_frameshift=1963-1962
5930409B09	FASTA	match	141	608	8.1e-08	+	.	Target=FKB70_WHEAT 381 538;Gap=M71 I2 M85;p_id=0.228;stop=taa171 taa258 taa300 tag267;splice=176 325 416 560
5930410P22	FASTA	match	1280	1462	7.4e-07	+	.	Target=POL2_MOUSE 1228 1282;Gap=M17 D1 M8 D5 M30;p_id=0.459;stop=taa1358 tga1313 tga1325 tga1442;intronic_stop=1358
5930411M19	FASTA	match	991	1788	1.3e-19	+	.	Target=S35A2_MOUSE 116 362;Gap=M62 D1 M7 D12 M15 I1 M47 I1 M7 I3 M80 D11 M24;p_id=0.339;stop=taa1696 tag1732;intronic_stop=1696
5930411N13	FASTA	match	140	361	0.0058	+	.	Target=PSL1_HUMAN 481 555;Gap=M4 I1 M70;p_id=0.333;stop=tga191
5930412K08	FASTA	match	1251	3251	8.8e-34	+	.	Target=UNC52_CAEEL 2753 3365;Gap=M19 D3 M26 D1 M10 I2 M24 D1 M6 I2 M45 D1 M12 D3 M29 D1 M22 D5 M36 D7 M50 D4 M43 D6 M10 D2 M11 D7 M15 D5 M9 D1 M8 D11 M25 I1 M16 D2 M7 I1 M48 I1 M110 D1 M25;p_id=0.224;stop=taa3243;splice=1362 1463 1564 1709 1899 2025 2269 2381 2498 2679 2758 2902 2986 3090
5930415F21	FASTA	match	15	173	0.0032	+	.	Target=VATG_CAEEL 15 67;Gap=M53;p_id=0.358;stop=taa129
5930417E23	FASTA	match	2150	2311	0.003	+	.	Target=TLM_MOUSE 140 199;Gap=M47 I4 M2 I2 M5;p_id=0.400;stop=tag2156 tag2189 tag2201 tga2282
5930418B08	FASTA	match	848	1018	0.0027	+	.	Target=BRP14_MOUSE 70 126;Gap=M9 I1 M2 I1 M20 D2 M24;p_id=0.407;stop=tag875
5930418C13	FASTA	match	1262	1402	8.2e-06	+	.	Target=NEDD4_RAT 25 71;Gap=M47;p_id=0.426;stop=tga1376
5930420F13	FASTA	match	968	1716	1.9e-21	+	.	Target=AMPM2_RAT 322 426;Gap=M35 D146 R1 M40 I1 M29;p_id=0.323;stop=taa1639 taa1699 tag1672 tga1627 tga1636;intronic_frameshift=1072-1509
5930420M18	FASTA	match	3	146	1.5e-10	+	.	Target=JAK3_MOUSE 412 459;Gap=M16 F1 M10 R1 M22;p_id=0.812
5930420N08	FASTA	match	3571	4016	4.2e-60	+	.	Target=POL2_MOUSE 639 789;Gap=M61 I1 M43 I1 R1 M45;p_id=0.735;stop=taa3589 tag3583
5930421M24	FASTA	match	1028	1421	0.002	+	.	Target=REFR_FOWPV 356 491;Gap=M16 I7 M43 F1 M21 I1 M40 D3 M8;p_id=0.252;stop=taa1034 taa1064 tag1094 tag1106 tag1404 tga1206 tga1275
5930422I01	FASTA	match	25	417	0.0073	+	.	Target=EFR1_HUMAN 182 313;Gap=M50 D6 M10 I1 M40 I6 M25;p_id=0.239;stop=taa52 taa214 tag322 tag349 tga46 tga316 tga358
5930423H21	FASTA	match	132	230	0.0012	+	.	Target=NEDD4_MOUSE 38 70;Gap=M33;p_id=0.455;stop=taa138 taa192 taa201
5930424B19	FASTA	match	353	2113	6.1e-98	+	.	Target=DHE2_ACHKL 456 1043;Gap=M200 I1 M195 D1 M76 I2 M12 D1 M102;p_id=0.344;stop=taa482 taa968 taa1247 tag905 tag1100 tag1181 tag1889 tga1748 tga1853
5930424O07	FASTA	match	1093	1224	0.01	+	.	Target=GLGB_RALSO 267 310;Gap=M44;p_id=0.341;stop=taa1150 taa1168 tag1141 tga1114 tga1192
5930427P10	FASTA	match	167	289	0.00011	+	.	Target=NEDD4_RAT 20 63;Gap=M12 I3 M29;p_id=0.477;stop=tga236
5930428D04	FASTA	match	554	1519	1.4e-173	+	.	Target=POL2_MOUSE 949 1275;Gap=M151 R1 M70 R1 M80 R1 M2 I4 M20;p_id=0.813;stop=taa938 tag944 tga572 tga836 tga986;splice=1483
5930428I12	FASTA	match	673	807	4.4e-08	+	.	Target=JAK3_MOUSE 415 459;Gap=M13 F1 M10 R1 M22;p_id=0.711
5930429L20	FASTA	match	1783	1886	5.2e-08	+	.	Target=FMN1A_MOUSE 1253 1287;Gap=M26 R1 M9;p_id=0.800
5930430M12	FASTA	match	104	2276	2.2e-43	+	.	Target=CLK1_MOUSE 1 276;Gap=M129 D290 F1 M31 D129 M61 D29 M55;p_id=0.376;stop=taa1653 taa1731 taa1737 taa1764 taa2025 taa2037 taa2097 tag1512 tag1662 tag2049 tga1614 tga1656 tga1734 tga2079;splice=264 1906;intronic_frameshift=490-1361;intronic_stop=1653 1731 1737 1764 2025 2037 2097 1512 1662 2049 1614 1656 1734 2079
5930430O16	FASTA	match	1670	1783	9.4e-06	+	.	Target=NEDD4_MOUSE 31 68;Gap=M38;p_id=0.500;stop=taa1760
5930433J15	FASTA	match	218	319	0.00056	+	.	Target=TN13B_MOUSE 135 166;Gap=M10 D1 M10 D1 M12;p_id=0.588;stop=tga302 tga311
5930435E01	FASTA	match	34	2272	0	+	.	Target=KIF17_MOUSE 1 1024;Gap=M410 I84 M1 I74 R1 M1 I79 M290 I40 R1 M45;p_id=0.414;stop=taa1623 taa1965 taa2016 tag1971 tga1278 tga1314 tga1329 tga1350 tga1356 tga1377 tga1392 tga1422 tga1455 tga1674 tga1716 tga1752 tga1872 tga2010 tga2252;splice=264 411 513 703 1156 1266 1350 1580 1812 2071 2139;alternate_frameshift=1266-1265 2138-2137
5930435H12	FASTA	match	843	1229	0.0018	+	.	Target=PSS_ENCCU 41 179;Gap=M7 I4 M87 I3 M13 I2 M7 I1 M15;p_id=0.266;stop=tga1152
5930435P15	FASTA	match	208	2402	0	+	.	Target=CN101_MOUSE 50 704;Gap=M60 R1 M1 D77 M594;p_id=0.893;stop=tag426 tag576 tga429 tga471;splice=208 240 392 622 800 914 1094 1135 1219 1334 1504 1676 1825 2002 2056 2147;alternate_stop=426 576 429 471
5930436I15	FASTA	match	1318	1903	2.4e-11	+	.	Target=TDPZ2_MOUSE 155 357;Gap=M14 F1 M7 D2 M48 I4 M26 I2 M76 I4 M22;p_id=0.268;stop=tga1898;splice=1361 1488 1628 1759;alternate_frameshift=1359-1360
5930437B21	FASTA	match	1323	1908	1.8e-11	+	.	Target=TDPZ2_MOUSE 155 357;Gap=M14 F1 M7 D2 M48 I4 M26 I2 M76 I4 M22;p_id=0.268;stop=tga1903;splice=1366 1493 1633 1764;alternate_frameshift=1364-1365
5930437N14	FASTA	match	1176	1318	4.3e-09	+	.	Target=JAK3_MOUSE 411 459;Gap=M7 I1 M19 R1 M22;p_id=0.735
5930439P04	FASTA	match	2376	2546	1.8e-05	+	.	Target=JAK3_MOUSE 412 471;Gap=M16 F1 M10 R1 M22 I3 M9;p_id=0.517;stop=tag2403
6030401E01	FASTA	match	1481	1573	0.0067	+	.	Target=NEDD4_RAT 35 65;Gap=M31;p_id=0.484;stop=tga1565
6030401N02	FASTA	match	2059	2166	6.9e-05	+	.	Target=JAK3_MOUSE 420 455;Gap=M36;p_id=0.556;stop=tag2134
6030402A12	FASTA	match	101	1715	3e-100	+	.	Target=ZN306_HUMAN 1 539;Gap=M33 I1 M5 D3 M5 D3 M140 I6 M344 F1 M5;p_id=0.719;splice=517 665 730 854
6030402K12	FASTA	match	636	1319	3.5e-41	+	.	Target=DPY19_CAEEL 447 683;Gap=M18 F1 M20 D1 M12 I1 M7 R1 M119 I1 M27 I2 M9 I5 M6 I1 M9;p_id=0.395;stop=taa660 tga742;splice=948 1048 1174
6030403E12	FASTA	match	1470	1604	0.00087	+	.	Target=NEDD4_MOUSE 24 68;Gap=M45;p_id=0.422;stop=tga1554
6030403N03	FASTA	match	661	755	0.00082	+	.	Target=TN13B_MOUSE 132 162;Gap=M22 R1 M3 D1 M6;p_id=0.594
6030403P15	FASTA	match	43	2241	1.1e-10	+	.	Target=CELR3_HUMAN 1415 2169;Gap=M4 I1 M14 I3 M3 D4 M6 D6 M10 I2 M25 D5 M15 I1 M7 I2 M11 I3 M4 I2 M7 I9 M6 I15 M24 R1 M6 I3 M6 I1 M5 I5 M22 I11 M9 I1 M10 I2 M5 F1 M10 I8 M23 I2 M18 D3 M12 D2 M10 I4 M5 I6 M55 D9 M4 D5 M8 D3 M37 I12 M9 I2 M19 I1 M6 D1 M7 I3 M36 D2 M14 I3 M13 D3 M8 D5 M14 D26 M21 I4 M28 D6 M2 D2 M7 I1 M23 D1 M4 D1 M45 D1 M11;p_id=0.252;stop=tga678;splice=100 229 364 499 625 757 886 …
6030404G09	FASTA	match	318	503	1.2e-11	+	.	Target=JAK3_MOUSE 403 467;Gap=M24 F1 M11 R1 M22 I3 M5;p_id=0.646
6030405F07	FASTA	match	318	1252	1.7e-102	+	.	Target=ARHG4_MOUSE 1 300;Gap=M162 D12 R1 M138;p_id=0.917;stop=tga1244;splice=443 623 803 1071;alternate_frameshift=803-838
6030405G22	FASTA	match	1400	1607	0.0094	+	.	Target=ENPP5_HUMAN 355 423;Gap=M18 F1 M51;p_id=0.362;stop=taa1512 tga1503
6030407F03	FASTA	match	2791	3029	5.6e-20	+	.	Target=POL2_MOUSE 1198 1277;Gap=M44 I1 M15 R1 M1 D1 M19;p_id=0.568;stop=tga2953
6030407J20	FASTA	match	1262	1354	0.00076	+	.	Target=NEDD4_RAT 35 65;Gap=M31;p_id=0.516;stop=tga1346
6030407K03	FASTA	match	70	172	6.3e-05	+	.	Target=NEDD4_MOUSE 39 72;Gap=M19 F1 M15;p_id=0.588
6030407P09	FASTA	match	388	567	3.1e-11	+	.	Target=JAK3_MOUSE 407 471;Gap=M8 I5 M7 F1 M11 R1 M34;p_id=0.631;stop=taa490
6030410A06	FASTA	match	108	200	1.6e-05	+	.	Target=NEDD4_RAT 35 65;Gap=M31;p_id=0.581;stop=tga156 tga192
6030410M13	FASTA	match	1611	1832	5.8e-40	+	.	Target=PDE8A_MOUSE 76 149;Gap=M74;p_id=0.905;stop=taa1809 tga1824
6030411A16	FASTA	match	79	414	8e-42	+	.	Target=BAIP1_MOUSE 913 1024;Gap=M112;p_id=0.911;stop=taa82 tag406
6030412M10	FASTA	match	1	1611	0	+	.	Target=SNX18_MOUSE 80 615;Gap=M123 R1 M1 D1 M54 F1 M358;p_id=0.994;splice=1357
6030413H17	FASTA	match	406	1503	8e-217	+	.	Target=KCAB1_RAT 1 364;Gap=M344 D2 M20;p_id=0.945;stop=taa1453 tga1447;splice=626 670 708 788 833 878 922 1009 1095 1216 1311 1432
6030413I17	FASTA	match	66	1301	2.7e-63	+	.	Target=TBP7_YEAST 536 942;Gap=M180 D2 M48 D2 M20 D1 M91 I1 M18 D1 M49;p_id=0.356;stop=taa1278 taa1284 tag1260;splice=227 318 633 748 935 1121
6030413L20	FASTA	match	167	1400	7.8e-142	+	.	Target=PSD3_MOUSE 1 324;Gap=M289 D87 F1 M35;p_id=0.786;splice=374 565 703 840;intronic_frameshift=1033-1295
6030414B09	FASTA	match	1985	2239	0.00031	+	.	Target=PBPC_BACSU 213 304;Gap=M37 I9 M42 D2 M4;p_id=0.309;stop=taa1997 taa2012
6030414C01	FASTA	match	407	1522	1.2e-60	+	.	Target=KI13B_HUMAN 1406 1773;Gap=M22 D1 M59 I6 M6 I14 M9 D3 M18 I3 M48 D4 M17 D7 M7 I2 M18 D1 M7 D3 M23 I3 M7 D9 M72 D4 M27;p_id=0.532;stop=tag1415;splice=518 652
6030418C04	FASTA	match	1812	2192	0.0019	+	.	Target=UGPQ_ECOLI 17 95;Gap=M28 D37 M23 D8 M21 D3 M7;p_id=0.268;stop=tga1899;intronic_stop=1899
6030418F13	FASTA	match	20	130	2.8e-10	+	.	Target=PECA1_MOUSE 624 660;Gap=M37;p_id=0.784;stop=tga29
6030419I20	FASTA	match	128	955	8.1e-154	+	.	Target=COPD_BOVIN 1 276;Gap=M276;p_id=0.971;stop=taa947;splice=130 394 574 780
6030421P20	FASTA	match	695	2590	0	+	.	Target=S3TC2_MOUSE 390 1021;Gap=M632;p_id=0.995;stop=tga2585;splice=2402
6030424D06	FASTA	match	348	599	2.8e-17	+	.	Target=RS19_RAT 23 102;Gap=M43 D4 M37;p_id=0.536;stop=tga459 tga594
6030424E15	FASTA	match	1056	1526	3e-13	+	.	Target=VAPB_HUMAN 7 157;Gap=M62 I2 M7 I1 M14 D4 M29 I3 M24 D8 M9;p_id=0.288;stop=tga1521;splice=1069 1166 1263 1393 1496
6030424F12	FASTA	match	1726	2008	2.1e-15	+	.	Target=TLM_MOUSE 225 317;Gap=M28 R1 M41 D2 R1 M24;p_id=0.526;stop=tag1991 tga1798 tga1827 tga1884
6030426A08	FASTA	match	1217	1405	3.3e-14	+	.	Target=RAD17_PONPY 313 379;Gap=M35 I1 M3 I3 M25;p_id=0.612;stop=taa1325 taa1397 tag1346 tga1361 tga1382
6030426K11	FASTA	match	120	332	2.7e-09	+	.	Target=JAK3_MOUSE 414 480;Gap=M8 D3 M8 F1 M8 R1 M22 I1 M10 D2 M10;p_id=0.556;stop=tag171 tga294
6030429L08	FASTA	match	403	750	0.0047	+	.	Target=ADMR_MOUSE 30 151;Gap=M9 I3 M34 I5 M9 D3 M16 I1 M45;p_id=0.240;stop=taa712 tag628 tag715 tga442 tga526 tga565 tga742
6030430B11	FASTA	match	904	1050	0.00012	+	.	Target=Z6B5_ENCCU 47 93;Gap=M17 D1 M21 D1 M9;p_id=0.429;stop=taa1042
6030430B19	FASTA	match	146	283	0.0084	+	.	Target=PP2CE_MOUSE 104 149;Gap=M46;p_id=0.413;stop=tga191 tga206
6030430E16	FASTA	match	33	947	1.5e-30	+	.	Target=RS13_PIG 1 106;Gap=M50 D199 M56;p_id=0.348;stop=taa243 taa348 taa423 taa534 taa552 tag231 tag435 tga189 tga291 tga306 tga327 tga459 tga474 tga489 tga681 tga699;splice=52 101;intronic_stop=243 348 423 534 552 231 435 189 291 306 327 459 474 489 681 699
6030431K03	FASTA	match	1444	1769	1.7e-36	+	.	Target=AHSA1_MOUSE 28 149;Gap=M64 R1 M11 I12 M19 I1 M15;p_id=0.639;stop=taa1635
6030433H05	FASTA	match	1378	1530	1.4e-12	+	.	Target=JAK3_MOUSE 409 459;Gap=M19 F1 M10 R1 M22;p_id=0.745
6030433K21	FASTA	match	1011	1308	2.9e-19	+	.	Target=TLM_MOUSE 222 318;Gap=M60 I4 M12 D6 M10 F1 M11;p_id=0.495;stop=taa1218 taa1236 tag1179 tga1074;intronic_stop=1236
6030433N15	FASTA	match	1904	2043	2.1e-07	+	.	Target=JAK3_MOUSE 409 455;Gap=M29 R1 M18;p_id=0.596
6030435F22	FASTA	match	303	437	6.7e-23	+	.	Target=GAS7_MOUSE 2 46;Gap=M45;p_id=0.933;stop=tga306;splice=317
6030436B06	FASTA	match	1901	2043	4.6e-08	+	.	Target=JAK3_MOUSE 412 467;Gap=M12 I5 M9 R1 M22 I3 M5;p_id=0.571;stop=taa1987
6030436E05	FASTA	match	788	1841	9.5e-120	+	.	Target=POL2_MOUSE 53 400;Gap=M17 R1 M58 I1 M2 F1 M33 D4 M2 R1 M8 R1 M2 D4 M20 R1 M8 D1 M47 I1 M1 F1 M18 I1 R1 M14 I1 M2 R1 M95 R1 M17;p_id=0.739;stop=taa862 taa1170 tag1322 tga1419 tga1809
6030437J03	FASTA	match	1807	3234	2.6e-128	+	.	Target=CT081_HUMAN 41 455;Gap=M28 D36 M80 D30 M180 I1 M27 I1 M12 I3 M83;p_id=0.740;stop=taa2311 tga1972;splice=2478 2725 2986;intronic_stop=2311 1972
6030438I01	FASTA	match	71	214	1.3e-09	+	.	Target=JAK3_MOUSE 412 459;Gap=M15 F1 M11 R1 M22;p_id=0.750;stop=tga164
6030438M05	FASTA	match	151	1339	0	+	.	Target=ADMR_MOUSE 1 396;Gap=M366 F1 M30;p_id=0.997
6030439C16	FASTA	match	63	266	5.7e-25	+	.	Target=KI13B_HUMAN 1 67;Gap=M56 D1 M11;p_id=0.735;stop=taa213 tga240;splice=117
6030439K06	FASTA	match	2422	2995	1.3e-70	+	.	Target=POL2_MOUSE 1083 1282;Gap=M58 R1 M32 I8 M88 R1 M14;p_id=0.795;stop=tga2805
6030440H16	FASTA	match	1825	1943	6.3e-05	+	.	Target=JAK3_MOUSE 412 455;Gap=M9 I4 M13 R1 M18;p_id=0.591
6030441E07	FASTA	match	9	518	6.4e-90	+	.	Target=RT09_MOUSE 1 168;Gap=M137 D2 M31;p_id=0.835;stop=taa435;splice=143 323 386
6030441O04	FASTA	match	56	530	2e-47	+	.	Target=ID3_MOUSE 1 120;Gap=M100 D38 F1 M20;p_id=0.759;intronic_frameshift=355-470
6030441O16	FASTA	match	783	930	1.3e-06	+	.	Target=JAK3_MOUSE 411 459;Gap=M17 F1 M10 R1 M8 F1 M14;p_id=0.714
6030445B10	FASTA	match	2	688	3.3e-118	+	.	Target=POL2_MOUSE 1046 1282;Gap=M13 I6 M13 R1 M45 I1 F1 M135 I1 M23;p_id=0.827
6030445G20	FASTA	match	30	1247	1.1e-29	+	.	Target=TSR1_YEAST 5 390;Gap=M5 D1 M10 D1 M19 I1 M57 I1 M74 I1 M30 I2 M17 I1 M45 D2 M41 D1 M23 D11 M11 D1 M8 D4 M29 D5 M11;p_id=0.272;stop=tga1170;splice=120 224 444 579 1004
6030445I15	FASTA	match	2	2393	0	+	.	Target=COG1_MOUSE 172 981;Gap=M518 I13 F1 M279;p_id=0.977;splice=45 227 398 555 766 1555 1664 1826 1954 2063 2173 2252;alternate_frameshift=1555-1556
6030445K22	FASTA	match	192	1661	0	+	.	Target=KAT1_MOUSE 1 425;Gap=M16 R1 M1 D30 M1 D3 M385 D32 F1 M22;p_id=0.867;stop=tag338;splice=244 342 490 640 727 856 977 1054 1144 1331 1411;intronic_frameshift=1498-1595;alternate_stop=338
6030445P13	FASTA	match	142	1151	9.8e-169	+	.	Target=MTMR2_MOUSE 1 313;Gap=M27 D24 R1 M286;p_id=0.929;splice=221 292 398 474 569 680 782 866 1016;alternate_frameshift=222-293
6030446I19	FASTA	match	3632	3823	6.2e-07	+	.	Target=JAK3_MOUSE 395 459;Gap=M23 I1 M9 F1 M10 R1 M22;p_id=0.585
6030447B09	FASTA	match	357	1359	1.6e-45	+	.	Target=TLM_MOUSE 120 318;Gap=M19 I4 M56 D1 F1 M7 D42 M6 D47 M8 D24 M4 D22 M71 D3 M24;p_id=0.379;stop=taa408 taa739 taa859 taa862 taa889 tag411 tag874 tga658;intronic_stop=859 862 889 874 658
6030447E02	FASTA	match	2255	2413	0.0032	+	.	Target=OR17_MOUSE 135 187;Gap=M8 I2 M5 D2 M38;p_id=0.382;stop=taa2330 taa2333 taa2363 tga2336 tga2372
6030447G09	FASTA	match	2909	3060	0.0032	+	.	Target=RL30_RAT 24 75;Gap=M27 I1 M7 R1 M17;p_id=0.462
6030447M10	FASTA	match	2800	3749	2.9e-51	+	.	Target=DOCK7_MOUSE 461 622;Gap=M35 D40 M80 D110 M1 D5 R1 M46;p_id=0.492;stop=taa3415 tag3298 tag3487 tag3556 tga2911 tga2944 tga2968 tga3514;intronic_stop=3415 3298 3487 3556 2911 2944 2968 3514
6030448F03	FASTA	match	29	2673	0	+	.	Target=XAB2_MOUSE 1 856;Gap=M457 D26 R1 M399;p_id=0.969;splice=79 228 352 550 685 850 995 1147 1267 1608 1722 1885 2076 2199 2371 2501 2611;intronic_frameshift=1399-1476
6030448G08	FASTA	match	1755	2086	3.3e-22	+	.	Target=POL2_MOUSE 918 1033;Gap=M10 I1 M57 F1 M2 I1 M13 R1 M14 I1 M4 R1 M6 I2 M5;p_id=0.552;stop=tag2022
6030450C20	FASTA	match	34	419	0.0013	+	.	Target=SSBP4_HUMAN 126 247;Gap=M13 I2 M2 I1 M14 D2 M25 D3 M15 D11 M5 R1 M34 I6 M5;p_id=0.312;splice=232 411
6030450O12	FASTA	match	306	825	5.4e-66	+	.	Target=SC24A_HUMAN 1 174;Gap=M53 F1 M87 I1 M33;p_id=0.730;stop=tga411;splice=358
6030453F06	FASTA	match	60	464	3.7e-43	+	.	Target=HBE_MOUSE 1 105;Gap=M30 D30 M75;p_id=0.763;stop=taa150;intronic_stop=150
6030454H15	FASTA	match	73	1573	9.6e-165	+	.	Target=MEP50_MOUSE 1 343;Gap=M34 I4 F1 M228 D161 M77;p_id=0.671;stop=taa1064 taa1109 taa1214 tag917 tag977 tag1022 tag1145;splice=176 362 504 554 625 680 752 1413;alternate_frameshift=174-175;intronic_stop=1064 1109 1214 917 977 1022 1145
6030455G18	FASTA	match	1760	2200	6.9e-11	+	.	Target=LIN1_HUMAN 925 1072;Gap=M27 D1 M39 I5 M20 D4 M23 I1 M33;p_id=0.307;stop=taa1865 tga2024
6030455J24	FASTA	match	135	2635	0	+	.	Target=ORC1_MOUSE 1 841;Gap=M746 I7 R1 M88;p_id=0.988;splice=229 354 533 849 1198 1300 1454 1552 1654 1826 1934 2084 2204 2374 2440
6030455L14	FASTA	match	559	711	2.6e-11	+	.	Target=JAK3_MOUSE 409 459;Gap=M19 F1 M10 R1 M22;p_id=0.725
6030455O07	FASTA	match	149	1444	0	+	.	Target=GPC3_MOUSE 1 432;Gap=M432;p_id=0.998;stop=taa1439;splice=320 482 1177 1311
6030456D20	FASTA	match	76	381	7.8e-16	+	.	Target=HSP70_THEAN 5 97;Gap=M84 D9 M9;p_id=0.363;stop=tag292;splice=126 207 290
6030456M03	FASTA	match	44	1926	4.3e-125	+	.	Target=CP11A_MOUSE 1 328;Gap=M205 D293 M2 D7 R1 M121;p_id=0.519;stop=taa875 taa1262 tag998 tag1070 tag1073 tag1175 tga680 tga728 tga818 tga980 tga1166 tga1190 tga1241 tga1361 tga1370;splice=303 459 1762;intronic_frameshift=1543-1563;intronic_stop=875 1262 998 1070 1073 1175 680 728 818 980 1166 1190 1241 1361 1370
6030458L19	FASTA	match	515	760	0.0029	+	.	Target=VPP_BPP2 280 358;Gap=M16 D3 M63;p_id=0.232;stop=tag566 tag605 tag635 tga548 tga608 tga659
6030458P06	FASTA	match	90	1614	0	+	.	Target=TTC14_MOUSE 1 429;Gap=M53 D79 F1 M376;p_id=0.844;splice=485 610 810 895 1025 1181 1253 1373 1496;alternate_frameshift=248-486
6030460C11	FASTA	match	1895	1972	0.0026	+	.	Target=NEDD4_MOUSE 43 68;Gap=M26;p_id=0.538;stop=tga1913
6030461E22	FASTA	match	83	232	1.3e-09	+	.	Target=JAK3_MOUSE 411 459;Gap=M16 F1 M2 D1 M9 R1 M22;p_id=0.740
6030461F20	FASTA	match	45	184	7.3e-09	+	.	Target=JAK3_MOUSE 413 459;Gap=M15 F1 M10 R1 M12 R1 M10;p_id=0.809
6030462G08	FASTA	match	13	342	4.4e-51	+	.	Target=CHRC1_MOUSE 1 113;Gap=M95 I3 M15;p_id=0.850;stop=taa292;splice=159
6030462H23	FASTA	match	647	1017	4e-39	+	.	Target=HPCL1_RAT 1 125;Gap=M47 I1 M55 R1 M22;p_id=0.800;stop=tag734 tag794 tga887
6030462N12	FASTA	match	2068	2214	2.9e-11	+	.	Target=JAK3_MOUSE 411 459;Gap=M16 F1 M11 R1 M22;p_id=0.755;stop=tga2164
6030463P07	FASTA	match	2475	2612	0.0056	+	.	Target=RECF_CLOTE 53 101;Gap=M24 I3 M22;p_id=0.408;stop=taa2514 taa2589 tga2580
6030464A17	FASTA	match	2263	2719	5.2e-44	+	.	Target=BTF3_MOUSE 45 205;Gap=M26 I1 M13 R1 M13 I4 M11 I1 F1 M49 F1 M6 I1 M18 I2 M16;p_id=0.683;stop=taa2654 tga2606
6030466G02	FASTA	match	830	922	0.0048	+	.	Target=NEDD4_RAT 35 65;Gap=M31;p_id=0.484;stop=tga914
6030468K09	FASTA	match	1625	2206	5e-14	+	.	Target=HT31_HUMAN 16 249;Gap=M8 D6 M110 I46 M70;p_id=0.762;stop=tga1658;splice=1816 2000;intronic_stop=1658
6030468K12	FASTA	match	27	1053	5.6e-36	+	.	Target=SYQ_HUMAN 1 173;Gap=M83 F1 M1 D115 M42 D54 M47;p_id=0.418;stop=taa526 tag613 tag784 tag814 tga286 tga403 tga604 tga838 tga859 tga883;splice=143 985;intronic_stop=526 613 784 814 286 403 604 838 859 883
[truncated: 8,679 more rows]
